# Supplementary material for: Co-expression Network Analysis of Biomarkers for Adrenocortical Carcinoma
Source: Front Genet. 2018 Aug 15;9:328. doi: 10.3389/fgene.2018.00328 (PMC6104177; doi:10.3389/fgene.2018.00328)
Supplement: Supplementary file 1 [file Table_1.xlsx]

## Sheet: Sheet1
Supplementary Table S1. DEGs in GSE10927.
Gene	logFC	FDR
FMO2	-1.13677	1.12726e-17
PTH1R	-0.752602	4.59489e-16
TCF21	-0.553439	1.59643e-14
PHYHD1	-0.610668	2.27715e-14
MYBL1	0.795904	2.8471e-14
NEGR1	-0.573714	4.81646e-14
ORC6	0.684866	4.81646e-14
SCN7A	-0.905924	4.81646e-14
SCUBE3	-0.708247	8.43751e-14
CBLN4	-0.965831	1.01302e-13
RACGAP1	0.805409	1.84072e-13
GINS1	0.820941	4.32103e-13
GAS2L3	0.857904	5.23288e-13
RXFP1	-0.653365	7.42376e-13
EGFLAM	-0.525385	7.42376e-13
CENPK	0.69073	9.17677e-13
MAD2L1	0.713317	1.43119e-12
H2AFZ	0.337811	3.00515e-12
PRC1	1.07516	4.60949e-12
RMI2	0.825668	5.13802e-12
SLC22A7	-0.446385	5.21322e-12
CCNB2	1.05636	6.19828e-12
NGFR	-0.627052	9.10182e-12
ANLN	0.97602	1.0213e-11
PTTG1	1.02081	1.0213e-11
RNASEH2A	0.520582	1.0213e-11
CTH	-1.22214	1.44035e-11
ABCA6	-0.498562	1.44035e-11
NPY5R	-0.359145	1.44042e-11
TIMP4	-0.714011	1.44042e-11
ADAMTSL3	-0.556977	2.1782e-11
BRE-AS1	-1.02645	2.1782e-11
INMT	-1.0396	3.67935e-11
ADH1B	-1.44141	3.67935e-11
TKFC	-0.852101	3.67935e-11
CHAD	-0.740177	3.67935e-11
PCDH10	-0.677302	3.7743e-11
C5orf34	0.574028	4.93372e-11
UBE2C	0.982925	4.93372e-11
GINS2	0.702013	5.02043e-11
TPX2	0.964787	5.02043e-11
KIAA0101	1.10016	5.11185e-11
FAM65C	-0.880879	6.15449e-11
IGFBP6	-0.934868	6.67717e-11
LOC642980	-0.45725	8.71493e-11
LOC100506498	-0.644335	8.71493e-11
CORO2B	-0.417536	8.7458e-11
ANGPT2	0.700635	9.64527e-11
SELENBP1	-0.811647	9.65176e-11
CDH19	-0.586525	1.15112e-10
FOXM1	0.929155	1.20967e-10
CDK1	1.04209	1.28652e-10
DNASE1L3	-0.895771	1.28652e-10
CCNB1	0.780753	1.29614e-10
MND1	0.593018	1.57473e-10
OLFML3	-0.859993	1.93301e-10
ZBED1	-0.719396	1.94589e-10
GPM6B	-0.763755	1.94589e-10
TOP2A	0.938944	2.12276e-10
C2orf40	-0.975117	2.12276e-10
CASP9	-0.857598	2.1294e-10
ADAMTSL2	-0.611672	2.52366e-10
PBK	1.04569	2.52366e-10
TYMS	0.938939	2.5397e-10
TEK	-0.663648	2.72964e-10
FANCI	0.586781	2.81122e-10
CDKN3	0.82417	2.82448e-10
KCNQ1	-1.03166	2.90278e-10
SCNN1A	-1.17695	3.53432e-10
AKR7A3	-0.464198	3.60084e-10
DTL	0.893353	3.60084e-10
ANKS1A	-0.412284	4.31155e-10
CASP2	0.328943	4.49607e-10
BRIP1	0.470759	4.73945e-10
TMPO	0.445042	4.96054e-10
SLC33A1	-0.362526	4.97177e-10
ALDH3A2	-0.436249	5.03886e-10
COL4A4	-0.881546	5.09169e-10
UBIAD1	-0.271346	5.09169e-10
AVPR1A	-1.21545	6.08571e-10
SLF1	0.462419	6.48401e-10
HMMR	0.909426	7.52865e-10
NPY1R	-0.979099	7.52865e-10
RETSAT	-0.387287	8.50094e-10
GJC1	0.707655	8.50094e-10
GRAMD4	-0.723889	9.95486e-10
SPON1	-0.830594	1.02022e-09
CREM	-0.663308	1.14675e-09
DLGAP1-AS1	-0.522946	1.19573e-09
AMT	-0.623887	1.23745e-09
FNDC5	-0.856244	1.42009e-09
PDGFRA	-1.17722	1.55203e-09
PHYHIP	-0.916066	1.60656e-09
FMO3	-0.840979	1.67533e-09
BARD1	0.717162	1.7011e-09
NR4A2	-1.28742	1.73035e-09
TROAP	0.515438	1.92253e-09
UBE2T	0.841414	1.93932e-09
PLAT	-0.727274	1.94327e-09
RNF34	0.306755	1.96834e-09
CCDC68	-0.52996	1.97493e-09
CYBRD1	-0.668014	2.0359e-09
CYP4B1	-0.355269	2.06602e-09
SLC16A4	-0.437092	2.06602e-09
MTA3	-0.324906	2.06602e-09
MELK	0.844841	2.23161e-09
BUB1B	0.816909	2.29332e-09
RRM2	0.871004	2.29698e-09
WFDC1	-1.13385	2.31227e-09
SHCBP1	0.733279	2.51345e-09
CENPU	0.667782	2.55304e-09
CRNDE	0.581164	2.55304e-09
PTGDS	-1.28126	2.69839e-09
APOBEC3B	0.861323	2.69839e-09
KLHL29	-0.687087	2.70996e-09
KIF11	0.674349	2.70996e-09
MUM1L1	-0.695354	2.93534e-09
SPATS2	0.445795	3.26435e-09
CDCA4	0.405663	3.3444e-09
CDKN2D	0.571464	3.4291e-09
SLC25A34	-0.381435	3.4358e-09
ABTB2	-0.867635	3.50878e-09
IDNK	-0.469646	4.04016e-09
SRPX2	-0.575588	4.04016e-09
DNAJC9	0.345678	4.06808e-09
LYRM9	-0.373531	4.17478e-09
APAF1	0.333224	4.23489e-09
HGF	-0.930491	4.61648e-09
SIRT1	-0.546196	4.66298e-09
CDC25B	0.488489	4.99286e-09
RFC4	0.403949	5.11804e-09
PTTG3P	0.453831	5.13662e-09
CAB39L	-0.775125	5.3045e-09
TMPO-AS1	0.43706	5.31319e-09
CCNA2	0.571165	5.8622e-09
CCNE1	0.621573	5.8622e-09
HIBCH	-0.444736	5.96897e-09
NCAPG	0.54976	6.2234e-09
GPM6A	-0.556645	6.24131e-09
BUB1	0.751915	6.30705e-09
HOXA5	-0.931859	6.5533e-09
CENPE	0.547849	6.64649e-09
SHE	-0.463354	7.1823e-09
OMD	-0.714354	7.33306e-09
SLCO2A1	-0.818231	7.44079e-09
POC5	0.35169	7.52783e-09
AXL	-0.81304	7.55503e-09
DIAPH3	0.565771	7.58295e-09
P4HA2	0.645741	7.64299e-09
RBL1	0.331211	7.69099e-09
ASPM	1.04719	7.78297e-09
ZEB2	-0.442169	8.04574e-09
IKBIP	0.379245	8.11145e-09
CYP4X1	-0.435509	8.41857e-09
TIPARP	-0.880816	8.73659e-09
RASGRP2	-0.3503	8.8074e-09
EZH2	0.597384	9.34465e-09
ALAS1	-0.465487	9.46519e-09
PLA2G4A	-0.836993	9.88691e-09
CDC23	0.298632	9.946e-09
TMEM132C	-0.51919	9.946e-09
DEPDC1B	0.585571	1.02606e-08
SMC4	0.537043	1.05345e-08
KIF20A	0.703912	1.29788e-08
BIRC5	0.487553	1.34278e-08
CDK2AP2	-0.551763	1.42764e-08
BRE	-0.52462	1.468e-08
OGN	-1.07626	1.47637e-08
FAM83D	0.747867	1.48395e-08
CXCL12	-1.08996	1.52181e-08
DHFR	0.429728	1.52346e-08
AADAC	-1.45436	1.57287e-08
HOTS	-0.58346	1.58714e-08
LINC00473	-1.2633	1.58714e-08
CCDC159	-0.443374	1.61917e-08
CAT	-0.394212	1.61917e-08
LMOD1	-0.943013	2.04992e-08
RBP4	-0.868309	2.04992e-08
STAT5B	-0.323381	2.07577e-08
FBLN1	-1.07515	2.08792e-08
STAB1	-0.636164	2.14739e-08
HSD11B1	-0.443422	2.38806e-08
TMEM220	-0.484405	2.38855e-08
DONSON	0.454935	2.54684e-08
LRRC58	-0.345378	2.5653e-08
STON1	-0.596008	2.58244e-08
GSTM5	-0.321032	2.61365e-08
CDC42EP4	-0.371897	2.61714e-08
FXYD1	-0.493417	2.61714e-08
CHTF18	0.352064	2.677e-08
ATP1B3	-0.473594	2.68471e-08
MRC1	-0.773087	2.73211e-08
RILP	-0.38433	2.74977e-08
IGFBP3	0.730852	2.74977e-08
BFAR	0.277634	2.74977e-08
AKR7A2	-0.325594	2.81095e-08
CEP55	0.72778	3.33579e-08
C4orf46	0.427847	3.87861e-08
PTPRB	-0.558689	3.87861e-08
IL1RL1	-0.503936	3.90877e-08
CD14	-0.911224	3.91775e-08
ZNF367	0.672988	3.92234e-08
RAPH1	-0.458931	4.01072e-08
CISD3	-0.352565	4.11825e-08
GGH	0.599573	4.22394e-08
GMNN	0.496752	4.35783e-08
ADIPOQ	-0.636702	4.35783e-08
CCL2	-1.07939	4.35783e-08
LRRC4	-0.614511	4.36826e-08
CENPH	0.5254	4.42909e-08
PTGER4	-0.701517	4.82944e-08
VIPR1	-0.337983	4.89826e-08
XPOT	0.291669	5.07173e-08
ZWINT	0.61999	5.26592e-08
SDF2	-0.274863	5.59968e-08
ECT2	0.563209	5.64522e-08
FBLN5	-0.853245	5.69453e-08
PHTF2	0.333645	5.93242e-08
PLK4	0.539449	5.93242e-08
PALB2	0.345604	6.13421e-08
TIMELESS	0.392661	6.34259e-08
TRIM59	0.475895	6.34578e-08
KCNJ5	-1.22108	6.42496e-08
PEAR1	-0.329954	6.81208e-08
AMDHD1	-0.886437	7.06849e-08
EGR3	-0.817101	7.06849e-08
RSPO3	-1.14602	7.06849e-08
TACC3	0.575064	7.29227e-08
EPHA2	-0.458549	7.39553e-08
CRHBP	-0.653733	7.57427e-08
RANBP2	-0.507555	7.95282e-08
NKAIN1	-0.75816	8.28596e-08
C11orf54	-0.377524	8.29009e-08
FBP1	-0.630366	8.4183e-08
ST6GALNAC5	-0.722208	8.44318e-08
MCM6	0.38352	9.14521e-08
KIF4A	0.575109	9.14521e-08
POLQ	0.502222	9.20124e-08
DCAF15	0.31936	9.30851e-08
NUF2	0.656678	9.3118e-08
PRMT9	-0.623243	9.37965e-08
KNTC1	0.481097	9.48801e-08
IL33	-0.524893	9.57575e-08
PLEKHA1	0.289227	9.88811e-08
BOC	-0.476252	9.97265e-08
STAG3	0.576189	1.00221e-07
PLEKHM3	-0.378026	1.04208e-07
ZNF550	0.323258	1.04409e-07
SEMA6A	-0.878979	1.07644e-07
TIGD7	0.399533	1.15181e-07
NEXN	-0.47639	1.21639e-07
MTMR6	-0.323732	1.23442e-07
GPR182	-0.275105	1.23442e-07
EIF2D	-0.312093	1.24124e-07
TMEM80	-0.370001	1.25011e-07
LIG1	0.546777	1.25011e-07
PRIMA1	-0.333437	1.32108e-07
CCL13	-0.425848	1.34602e-07
CASC5	0.550803	1.38154e-07
MIR181A2HG	0.652728	1.40857e-07
NCAPG2	0.5179	1.4104e-07
HOXA13	0.529257	1.45845e-07
DPY19L2P2	0.536387	1.48938e-07
ZNF331	-0.88779	1.55098e-07
ABLIM1	-0.870524	1.55298e-07
LRRC8B	-0.463062	1.57187e-07
C10orf35	0.452285	1.57187e-07
REEP4	0.378757	1.59433e-07
CBFA2T2	0.354939	1.59829e-07
HELLS	0.610636	1.73341e-07
DLGAP5	0.562479	1.76213e-07
C11orf86	-0.489557	1.76213e-07
GKN1	-0.397519	1.78717e-07
ENC1	0.889206	1.83492e-07
E2F2	0.499893	1.83492e-07
TARBP2	0.283643	1.90106e-07
VAMP2	-0.324017	1.98316e-07
FNDC4	-0.945419	1.98316e-07
LOC389895	-0.927249	2.07913e-07
SLC37A2	-0.661423	2.0816e-07
PLIN1	-0.663257	2.1186e-07
MT1M	-1.00076	2.1186e-07
ADGRG6	-0.367835	2.25082e-07
RAD51AP1	0.626974	2.28212e-07
GPX8	0.671637	2.30421e-07
CENPF	0.691099	2.31626e-07
PLOD3	0.321561	2.31626e-07
ASF1B	0.648981	2.31626e-07
RARA-AS1	-0.366759	2.31626e-07
NKD2	-0.452723	2.34903e-07
MYLK	-0.672918	2.36294e-07
GLG1	0.301814	2.41401e-07
ELF4	0.432596	2.41577e-07
HIC1	-0.365296	2.43313e-07
SULT1E1	-0.412323	2.48507e-07
LINC01234	0.774822	2.58808e-07
PARPBP	0.397439	2.62611e-07
ZRANB1	-0.435549	2.62611e-07
NEK2	0.5902	2.62611e-07
FOSL2	-0.565641	2.62611e-07
MAP3K5	-0.504438	2.71054e-07
JUNB	-0.529889	2.9468e-07
KIF18B	0.526854	3.08599e-07
PARVA	-0.42724	3.17363e-07
STIL	0.466168	3.27675e-07
LINC00924	-0.523306	3.45054e-07
AP1S1	0.516425	3.52215e-07
DAPL1	-1.26379	3.6331e-07
EMCN	-0.563807	3.64387e-07
AP3M2	0.325288	3.69356e-07
PLEKHA8	0.326265	3.76517e-07
ACO1	-0.354391	3.77517e-07
ORC5	0.2931	3.97525e-07
MCM2	0.493339	4.21238e-07
RAD51	0.411898	4.21238e-07
ARFGAP3	-0.363584	4.21238e-07
KIAA1210	-0.658186	4.21238e-07
CDC25C	0.485471	4.21238e-07
DUSP26	-0.576193	4.28056e-07
AOX1	-0.699788	4.28056e-07
KIF18A	0.458501	4.41473e-07
CDCA8	0.742188	4.49882e-07
TMEM132A	0.592046	4.64955e-07
C12orf76	0.331211	4.64955e-07
GYPC	-0.603886	4.6951e-07
CFP	-0.651811	5.14648e-07
DHRS1	-0.353395	5.21659e-07
HTR2B	-0.843466	5.25194e-07
CERK	-0.504524	5.37315e-07
ECHDC3	-0.813339	5.42669e-07
ECHDC2	-0.325096	5.47259e-07
MMP2	-0.785091	5.47259e-07
IGF2-AS	0.603163	5.47259e-07
CDCA5	0.637765	5.47259e-07
IRAK3	-0.419494	5.51175e-07
KIAA1524	0.337691	5.51409e-07
ZBED8	0.45291	5.57137e-07
S100B	-0.299059	5.58584e-07
ERICH3	-0.373016	5.86808e-07
ISLR	-0.542653	5.96784e-07
ANKRD36B	0.437975	5.98983e-07
HMGB2	0.432319	6.04574e-07
ZCWPW1	-0.282292	6.22073e-07
PENK	-0.571035	6.22073e-07
KIAA0922	0.327916	6.31514e-07
MECOM	0.341743	6.83869e-07
FUS	0.324609	7.00474e-07
SYTL4	-0.295537	7.09869e-07
MYC	-0.614147	7.22391e-07
EXO1	0.386549	7.3107e-07
SPOCK2	-0.685053	7.63079e-07
NDE1	0.278965	7.63079e-07
CENPW	0.535473	7.71466e-07
ZWILCH	0.388253	7.73155e-07
THAP2	-0.936241	7.83784e-07
DYRK2	0.551902	7.99892e-07
CDC20	0.732312	8.03021e-07
CELA1	-0.471288	8.03021e-07
PAQR4	0.397325	8.05954e-07
FBXO25	-0.357508	8.25712e-07
OSBPL6	0.687398	8.26218e-07
RBFA	-0.271488	8.27989e-07
LYPD3	-0.647779	8.28919e-07
MTF1	-0.272019	8.652e-07
SUGCT	-0.801399	8.95062e-07
NANOS1	-0.729501	8.99732e-07
RFWD3	0.357912	9.07259e-07
MCM8	0.331723	9.1895e-07
CFHR2	-0.435478	9.36862e-07
SCCPDH	-0.484342	9.54112e-07
LRFN5	-0.394079	9.98406e-07
NDC80	0.573652	1.00511e-06
ANGPTL1	-1.0003	1.02455e-06
BTG2	-0.634426	1.0334e-06
SLC16A9	-1.03615	1.05161e-06
SRGAP3	-0.358782	1.09953e-06
TTK	0.646514	1.10002e-06
LINC00342	0.360227	1.10002e-06
USP48	-0.30406	1.10404e-06
CSRP1	-0.546794	1.12725e-06
RGAG4	0.473211	1.12751e-06
SUSD2	-0.484057	1.15721e-06
GPC3	-0.448673	1.16237e-06
KIF20B	0.407483	1.22264e-06
FGF14-AS2	-0.393104	1.23225e-06
SAPCD2	0.39762	1.23225e-06
TCF19	0.375134	1.25232e-06
SOAT1	-0.384501	1.25232e-06
DPT	-0.625644	1.27574e-06
CHAF1A	0.289797	1.30119e-06
ZDHHC3	-0.301131	1.41718e-06
DSE	-0.31891	1.43686e-06
KMT2B	0.306299	1.48837e-06
SPDL1	0.36562	1.49971e-06
SVEP1	-0.873013	1.50472e-06
NPR2	-0.358768	1.50525e-06
SNX21	-0.348351	1.51842e-06
ANAPC15	-0.2828	1.52139e-06
ULBP2	0.639127	1.52163e-06
C1orf56	-0.294157	1.53002e-06
BCL7A	0.359579	1.54899e-06
C12orf60	-0.501113	1.5501e-06
2018-09-04	-0.705893	1.56386e-06
BAX	0.472185	1.56386e-06
C9orf3	-0.403835	1.56547e-06
NPTX2	0.672566	1.56832e-06
OGFRL1	-0.559329	1.56832e-06
NFIL3	-0.657913	1.57944e-06
PRIM1	0.372871	1.57944e-06
SERPING1	-0.679805	1.58279e-06
ZNF300	0.402925	1.5843e-06
GPATCH1	0.266135	1.63168e-06
HVCN1	-0.384534	1.63168e-06
IER3	-0.778181	1.63168e-06
FCGRT	-0.526126	1.64087e-06
MAP7	-0.449682	1.69421e-06
SLC25A19	-0.512173	1.70432e-06
PLTP	-0.635999	1.711e-06
EIF4A3	-0.369727	1.74212e-06
CDKN1C	-0.805066	1.75345e-06
SHPK	-0.265207	1.87841e-06
CYB561A3	-0.573669	1.87841e-06
SPP1	0.996707	1.87841e-06
NPC1	-0.575719	1.87841e-06
KIF3A	0.325375	1.92467e-06
CTC-338M12.4	0.327342	1.94243e-06
NXPH1	-1.0008	1.94881e-06
DNMT1	0.345319	1.94881e-06
DLGAP1	-0.500452	1.96137e-06
GIPC2	-0.820062	1.97785e-06
CHEK1	0.309059	2.01484e-06
SREBF1	-0.571078	2.02036e-06
C1orf162	-0.683594	2.09035e-06
PAPLN	-0.420585	2.14209e-06
ACSF2	-0.550115	2.14676e-06
GK5	-0.344444	2.16355e-06
USP13	-0.381975	2.16496e-06
L3MBTL4	-0.313499	2.19991e-06
BRCA2	0.415394	2.25022e-06
CCNF	0.282877	2.33176e-06
TMEM200C	-0.509856	2.34254e-06
MTFR2	0.51121	2.3446e-06
SOCS2	-0.434262	2.38617e-06
CRISPLD2	-0.599085	2.40024e-06
TNFSF13	-0.46484	2.40024e-06
PLD1	-0.472687	2.40024e-06
FIGNL1	0.267202	2.41533e-06
C11orf96	-0.584164	2.45685e-06
CENPM	0.653973	2.5123e-06
ZNF404	0.544132	2.53477e-06
AVPI1	-0.634498	2.61599e-06
DBF4	0.407449	2.68358e-06
ADH1C	-0.357664	2.68613e-06
NCAPD2	0.493572	2.68613e-06
DEPDC1	0.583386	2.70855e-06
CFD	-0.772735	2.77455e-06
SLC25A28	-0.266239	2.81355e-06
LOC101927653	-0.30766	2.82055e-06
CDC6	0.36365	2.89373e-06
ZFP36L2	-0.332726	3.01022e-06
VPS37B	-0.553125	3.01558e-06
TIGD1	0.303117	3.03175e-06
ZC3H8	0.270367	3.03175e-06
CLDN2	-0.264428	3.03175e-06
HSD17B8	-0.348601	3.06943e-06
USP53	-0.570667	3.10423e-06
LRIF1	0.291567	3.11548e-06
EPHX2	-0.522792	3.22702e-06
FANCA	0.357639	3.23024e-06
ADGRV1	-1.04211	3.2546e-06
STX11	-0.337086	3.271e-06
PPFIA3	0.346695	3.27705e-06
ESPL1	0.310123	3.27705e-06
NEMP1	0.431443	3.29365e-06
CRYL1	-0.34033	3.32341e-06
CREBL2	-0.297092	3.43166e-06
LOC286161	-0.363881	3.45321e-06
SAE1	0.270482	3.57668e-06
LHX6	0.31752	3.58969e-06
SCN4B	-0.695451	3.60064e-06
OLFML1	-0.398116	3.60885e-06
FOLR2	-0.727095	3.60885e-06
MATN2	-0.669264	3.60885e-06
LILRA2	-0.34848	3.64262e-06
FRG1BP	0.356877	3.69225e-06
SNU13	-0.287225	3.71237e-06
VSIG4	-0.71332	3.80526e-06
SLC27A6	-0.880265	3.85018e-06
MTAP	-0.337601	3.86482e-06
COL4A3	-0.83079	3.86482e-06
CLDN15	0.315572	3.96247e-06
PNKD	-0.30141	3.98899e-06
PEX11G	-0.296325	3.99847e-06
IGSF10	-0.641395	4.05289e-06
POLE	0.365516	4.06737e-06
ACSBG1	-0.624141	4.11095e-06
CSF1	-0.417763	4.14192e-06
GTSE1	0.313327	4.30067e-06
ADGRF5	-0.435953	4.39997e-06
LOC100129550	-0.277668	4.39997e-06
NOL4L	0.323749	4.45365e-06
KIF14	0.493939	4.4816e-06
C22orf39	-0.345599	4.49588e-06
SKP2	0.501406	4.53727e-06
LCORL	0.340172	4.54909e-06
SYTL5	-0.860583	4.56548e-06
SH3D19	-0.526081	4.59089e-06
DDX39A	0.351445	4.59089e-06
SMC2	0.302785	4.61134e-06
SGK1	-0.548205	4.63372e-06
PDP2	0.409936	4.63372e-06
LOC101930114	-0.459831	4.65621e-06
TOB1	-0.408887	4.65731e-06
DNAJC4	-0.272452	4.66701e-06
MRPL33	-0.298864	4.67312e-06
RAD54L	0.432054	4.78413e-06
SHC3	-0.685196	4.82017e-06
RNFT2	0.536532	4.82017e-06
TPRN	0.359756	4.86169e-06
MAPKAPK2	-0.279596	4.89704e-06
CREG1	-0.346939	4.89704e-06
HHAT	-0.345418	4.89704e-06
SOX12	0.285057	5.09416e-06
CSRNP1	-0.556691	5.17061e-06
RMDN2	-0.46193	5.18383e-06
LINC01088	-0.689579	5.35204e-06
TESC	-0.562743	5.36043e-06
SMTN	-0.354392	5.39804e-06
ADIRF	-0.638424	5.46246e-06
CKAP2L	0.464831	5.47319e-06
RAD54B	0.467259	5.50062e-06
TK1	0.476803	5.52595e-06
DPYS	-0.455012	5.64214e-06
SEC14L1	-0.314761	5.71942e-06
ITGAM	-0.518493	5.76535e-06
HCLS1	-0.562325	5.83406e-06
HJURP	0.495896	5.86754e-06
STOX1	-0.410156	5.88183e-06
ST8SIA1	-0.464043	5.90123e-06
FAP	0.653889	5.94109e-06
MC1R	0.334377	5.97406e-06
SLCO2B1	-0.595578	6.05884e-06
ZBTB21	-0.503951	6.05884e-06
MRAP2	-0.453911	6.05992e-06
TMEM173	-0.421977	6.18926e-06
NAV3	-0.714575	6.32808e-06
SLC9A3R1	-0.622152	6.33206e-06
CDT1	0.571045	6.3496e-06
SGOL2	0.44959	6.48226e-06
PRELP	-0.785401	6.48474e-06
THBS4	0.630266	6.48474e-06
TAGLN	-0.731425	6.69204e-06
PGAP1	-0.947454	6.74282e-06
KIF2C	0.544198	6.74931e-06
STEAP4	-0.883402	6.75577e-06
TMEM204	-0.40225	6.98814e-06
DNPH1	-0.295544	6.98814e-06
TMOD1	-0.790765	6.98814e-06
SKA1	0.402441	7.00066e-06
PSRC1	0.427697	7.08671e-06
SULF2	0.622365	7.11877e-06
FOSB	-1.23289	7.17648e-06
SLC46A1	-0.308728	7.25934e-06
SLC6A6	-0.436826	7.25934e-06
LTC4S	-0.353831	7.4236e-06
CALU	0.263017	7.55208e-06
E2F8	0.376573	7.63013e-06
TMEM88	-0.354214	7.74868e-06
DDIAS	0.470721	7.74868e-06
LMNB1	0.45588	7.92293e-06
TAC1	-0.66331	8.06079e-06
CENPI	0.42682	8.23647e-06
STC1	0.812903	8.38726e-06
ARNTL	-0.448057	8.63461e-06
ZC2HC1A	0.291877	8.63461e-06
AURKB	0.423258	8.80051e-06
GNA14	-0.355417	8.80051e-06
B4GALT6	-0.489437	8.80383e-06
MFAP5	-0.593913	8.97219e-06
CNTN1	-0.475703	9.18297e-06
TBXAS1	-0.382586	9.21099e-06
HACD4	-0.577441	9.25666e-06
ADORA3	-0.61051	9.4603e-06
ALAD	-0.454452	9.4603e-06
TM9SF4	0.319321	9.5347e-06
YEATS2	0.267708	9.5347e-06
LOC81691	0.409993	9.5347e-06
UBE2S	0.486576	9.61669e-06
ARHGAP10	-0.324966	9.94651e-06
AURKA	0.485296	9.96169e-06
FANCG	0.308324	1.01195e-05
LOC105373150	0.671179	1.01469e-05
CDK7	0.285131	1.01469e-05
PACSIN3	-0.451712	1.01522e-05
ACADVL	-0.266268	1.02493e-05
P2RY12	-0.390823	1.02857e-05
LGALS12	-0.28958	1.04312e-05
DNA2	0.338195	1.06279e-05
CFH	-0.601871	1.063e-05
NCOA7	-0.294614	1.06877e-05
TLE2	-0.388879	1.07099e-05
PLEKHG4	0.633705	1.07224e-05
MED10	0.349211	1.07224e-05
RCBTB2	-0.274677	1.07505e-05
DKK3	-0.762925	1.07747e-05
CAMK1	-0.575212	1.08926e-05
IGFBP5	-0.717067	1.08979e-05
FBXO9	-0.274755	1.10276e-05
NR4A1	-0.697385	1.12362e-05
CTSF	-0.384472	1.12362e-05
SHF	-0.368515	1.13335e-05
TRIM62	-0.332655	1.13335e-05
FGF12	-0.714026	1.14017e-05
FAM167B	-0.384559	1.14261e-05
ACADSB	-0.460718	1.16419e-05
COBLL1	-0.540518	1.16667e-05
GRAMD3	-0.473584	1.16669e-05
LOC439911	-0.375	1.20455e-05
TTC39C	-0.563935	1.20487e-05
CARTPT	-0.343243	1.2147e-05
LRRN4CL	-0.569	1.22116e-05
SLC1A2	-0.715964	1.22844e-05
SLC1A5	-0.277204	1.22902e-05
MAPK6	0.270426	1.23707e-05
PHC2	-0.318844	1.24895e-05
RASSF2	-0.439654	1.26888e-05
UAP1	-0.330324	1.27525e-05
CD163	-0.701165	1.29938e-05
POLR2J4	0.285552	1.31634e-05
PKMYT1	0.431001	1.31997e-05
IGSF11	-0.668176	1.31997e-05
CHKB	-0.336664	1.32003e-05
ASNS	0.419651	1.32788e-05
PNMA6A	0.527957	1.33748e-05
SMYD4	-0.378003	1.34229e-05
SST	-0.29557	1.35906e-05
UTP11L	-0.263107	1.39329e-05
S100A16	-0.609082	1.3963e-05
HOTAIRM1	-0.555514	1.42225e-05
MAP3K8	-0.466679	1.46829e-05
APOL3	-0.338987	1.4928e-05
RAPGEF4	-0.643259	1.4928e-05
THTPA	-0.276744	1.4928e-05
TRAIP	0.269673	1.50125e-05
SPIN4	0.306339	1.50728e-05
AIF1	-0.680121	1.52577e-05
PHF11	-0.312506	1.55703e-05
DNM3OS	-0.375505	1.56097e-05
FGFR1	0.459909	1.60083e-05
TH	-0.484506	1.61063e-05
ANKEF1	0.310825	1.6358e-05
EMILIN1	-0.507198	1.65213e-05
MARCO	-0.729646	1.65478e-05
HIP1R	-0.367079	1.65808e-05
CHRDL1	-0.562428	1.72368e-05
PDGFD	-0.726157	1.75026e-05
GGT5	-0.614845	1.75026e-05
NFIA	-0.297793	1.75044e-05
KLHL4	-0.825972	1.76254e-05
APOD	-0.70106	1.78975e-05
LPAR5	-0.395924	1.82205e-05
PLXNC1	0.420721	1.8406e-05
P2RY13	-0.455656	1.85581e-05
CD55	-0.636525	1.85581e-05
CAMK2N2	-0.708999	1.85581e-05
CYYR1	-0.552442	1.86053e-05
SGMS1	-0.271556	1.86171e-05
KREMEN1	-0.432306	1.88964e-05
ALG14	-0.30213	1.89e-05
CLDN11	-0.586028	1.90749e-05
KIF15	0.381353	1.90749e-05
CCDC150	0.395184	1.94551e-05
F13A1	-0.8343	1.96984e-05
LOC728093	0.430548	1.98786e-05
MS4A7	-0.587387	1.99149e-05
RABL3	-0.320087	2.02522e-05
PDZRN3	-0.810167	2.04087e-05
PYROXD2	-0.466795	2.04087e-05
JAG1	0.486718	2.06508e-05
ZSWIM7	-0.352909	2.08868e-05
C10orf11	-0.406877	2.12825e-05
IER2	-0.369543	2.15947e-05
PGM5-AS1	-0.745413	2.17667e-05
PLN	-0.611423	2.19095e-05
CLYBL	-0.368518	2.20166e-05
LINC01137	-0.355988	2.20166e-05
SLITRK4	-0.860765	2.25932e-05
THBS1	-0.675012	2.26779e-05
LOC100506388	-0.6889	2.27751e-05
CDK2	0.306219	2.32092e-05
MRAP	-0.867758	2.34196e-05
GSTA4	-0.417093	2.35828e-05
ZFP36	-0.527447	2.35828e-05
KCNK2	-0.682625	2.35828e-05
HEXIM1	-0.418761	2.35878e-05
CMKLR1	-0.453635	2.36205e-05
NDRG2	-0.485913	2.37354e-05
CDCA2	0.446982	2.41636e-05
MT4	-0.315767	2.45138e-05
RGN	-0.470809	2.48138e-05
LINC00959	-0.272557	2.48316e-05
SERPINB9	-0.594163	2.48316e-05
DEPTOR	-0.519408	2.48893e-05
LOC101928429	-0.308175	2.49334e-05
ACAT1	-0.298835	2.51635e-05
SPIDR	-0.518566	2.52451e-05
GBP2	-0.654077	2.54448e-05
TMEM106C	0.382304	2.58016e-05
SPC25	0.379265	2.58602e-05
SUV39H1	0.283388	2.59468e-05
FLVCR2	-0.343656	2.65042e-05
GGTA1P	-0.487845	2.70896e-05
MKI67	0.487642	2.74343e-05
CDCA3	0.509898	2.74622e-05
CHGA	-0.717381	2.76618e-05
SLC38A9	0.287018	2.76618e-05
NMB	-0.431788	2.76618e-05
CXorf40B	-0.44556	2.76618e-05
C6	-0.319084	2.76796e-05
LIMCH1	-0.522476	2.77455e-05
SIGLEC8	-0.269213	2.77455e-05
CXorf40A	-0.473224	2.77455e-05
KLF4	-0.642994	2.77455e-05
TWIST1	0.599746	2.81458e-05
CNKSR2	-0.378614	2.82253e-05
SCPEP1	-0.270494	2.84935e-05
CCDC14	0.26975	2.85767e-05
RAI2	-0.580862	2.87432e-05
NR1H3	-0.39373	2.8923e-05
BRCA1	0.331267	2.93714e-05
CHST15	-0.453894	2.97814e-05
LRRC32	-0.517783	2.99998e-05
SPAG5	0.45004	3.02208e-05
VWF	0.778824	3.04982e-05
EBI3	-0.358674	3.05651e-05
SIK2	-0.372209	3.08219e-05
ASCC1	-0.274268	3.09853e-05
KNSTRN	0.337739	3.15567e-05
ELOVL4	0.56097	3.20074e-05
SLC45A3	-0.270676	3.26983e-05
MIS18BP1	0.28411	3.26983e-05
RABGEF1	-0.288883	3.46547e-05
ACOX1	-0.293032	3.48674e-05
SETBP1	-0.442927	3.50091e-05
FGL2	-0.547085	3.50992e-05
IGSF21	-0.356841	3.51299e-05
PTGER3	-0.641028	3.53422e-05
RASD1	-0.795004	3.56969e-05
MRAS	-0.410824	3.58671e-05
KIRREL	-0.382163	3.59216e-05
PFKFB4	0.673757	3.60964e-05
TBC1D4	-0.373691	3.63861e-05
NICN1	-0.2698	3.70949e-05
PCYOX1L	0.357818	3.79017e-05
CDH13	0.288563	3.79017e-05
ST3GAL4-AS1	-0.564333	3.81504e-05
CDC45	0.436805	3.81576e-05
HOXA2	-0.399751	3.83252e-05
DCLRE1C	0.277513	3.83252e-05
AKAP8L	0.319101	3.87499e-05
TRAF2	0.362937	3.88893e-05
MOXD1	-0.551737	3.93922e-05
STARD8	-0.2648	3.95838e-05
SIGLEC7	-0.380985	3.98461e-05
ZNF571	-0.515482	3.98461e-05
KIAA1958	-0.356073	4.00394e-05
STAT5A	-0.376617	4.0046e-05
ZNF473	0.308418	4.01916e-05
ESM1	0.54314	4.07381e-05
MAFF	-0.706294	4.09519e-05
KBTBD6	-0.302098	4.09769e-05
PID1	-0.614489	4.14118e-05
CDCA7L	0.442828	4.15557e-05
PBLD	-0.301074	4.15557e-05
RXRA	-0.339055	4.18474e-05
LLGL1	-0.268981	4.21732e-05
LONRF2	-0.56437	4.23906e-05
RPH3AL	-0.387954	4.24424e-05
PGM3	-0.269237	4.2779e-05
RGMA	-0.269224	4.33266e-05
CIDEC	-0.297315	4.38224e-05
NKX3-2	0.451486	4.39241e-05
MTHFD2	0.374107	4.39241e-05
RPRD1A	-0.269597	4.41144e-05
ST3GAL4	-0.300835	4.41342e-05
ESR1	-0.452299	4.48095e-05
RAB23	0.285016	4.5178e-05
KIT	0.567446	4.54466e-05
COLEC11	-0.65517	4.54466e-05
ADAP2	-0.403039	4.54557e-05
PMEPA1	-0.697361	4.57451e-05
C1QTNF1	-0.423891	4.63285e-05
HOXD10	0.557935	4.64083e-05
IFI35	-0.401437	4.73133e-05
ADAMTS1	-0.697462	4.73133e-05
CDC25A	0.287157	4.74039e-05
LOC100272216	0.44386	4.74039e-05
INTS7	0.307117	4.74039e-05
C9orf40	0.418843	4.74039e-05
RAB20	-0.612806	4.79372e-05
C19orf33	-0.333657	4.82461e-05
DUXAP10	0.627142	4.8377e-05
NEDD9	-0.463851	4.89188e-05
TSTD1	-0.618745	4.91448e-05
NCAPH	0.501215	4.94964e-05
SEMA7A	0.415408	4.96617e-05
FRMD3	-0.416995	4.96617e-05
CKAP2	0.300714	5.00043e-05
TMEM150C	-0.530466	5.00467e-05
B3GNT7	-0.439439	5.07015e-05
SKI	-0.309353	5.14549e-05
PLD3	0.281909	5.1665e-05
SPC24	0.372915	5.25811e-05
KYNU	-0.505247	5.41445e-05
ERO1A	0.381997	5.48226e-05
ACTR3C	-0.50559	5.57412e-05
CPE	-0.50546	5.59717e-05
MS4A6A	-0.608366	5.75927e-05
EZR	-0.276981	5.77494e-05
ADAMTS6	0.309127	5.80875e-05
RALYL	-0.84775	5.87723e-05
SPINK13	0.673034	5.87723e-05
CYR61	-0.692613	5.87994e-05
NCEH1	-0.302448	5.88853e-05
PLEKHA6	-0.306792	6.03496e-05
IGFBP4	-0.507441	6.06182e-05
NEB	-0.364383	6.09576e-05
PLEKHO1	-0.50414	6.14721e-05
FMOD	-0.435737	6.19431e-05
MAN1A1	-0.489146	6.26121e-05
MYO7A	-0.402867	6.40178e-05
PPIL1	-0.304536	6.40178e-05
ZNF862	0.310194	6.42218e-05
CYB5A	-0.555539	6.42618e-05
PC	-0.498117	6.46804e-05
STX2	0.307766	6.46804e-05
KDELC1	0.295752	6.50811e-05
SLC40A1	-0.418755	6.55404e-05
LPAR6	-0.379572	6.55989e-05
ARMC9	-0.322564	6.59818e-05
CSF1R	-0.527079	6.59818e-05
LOXL4	-0.270142	6.60755e-05
CSRP2	0.488926	6.65258e-05
ETS2	-0.385361	6.71595e-05
C14orf132	-0.507675	6.81988e-05
SPEF2	0.275599	6.86004e-05
CKB	-0.549472	6.90274e-05
DNALI1	-0.537633	6.92703e-05
KCNJ8	-0.534963	6.98448e-05
CCNE2	0.39572	7.02183e-05
NUDT1	0.362394	7.03543e-05
GPX3	-0.654574	7.04879e-05
LINC00664	-0.39711	7.06006e-05
ABCA1	-0.416919	7.14784e-05
ACSL5	-0.269833	7.15772e-05
PDRG1	0.313831	7.19764e-05
ZNF302	0.336195	7.20852e-05
DOK2	-0.294316	7.21586e-05
KIF2A	0.317083	7.35007e-05
HK1	0.338748	7.3711e-05
GAREM	-0.397538	7.3711e-05
GABRB2	-0.440378	7.41503e-05
CNPPD1	-0.340447	7.42827e-05
PTMS	0.313408	7.47049e-05
ARRB2	-0.365675	7.50282e-05
SLC16A2	-0.487346	7.54464e-05
TMEM102	-0.283627	7.54778e-05
CYBB	-0.49953	7.6206e-05
IBA57	-0.27492	7.65537e-05
NR2F6	0.316285	8.08309e-05
ARSD	-0.426221	8.12551e-05
GZF1	-0.298571	8.17459e-05
PYGL	-0.418832	8.28648e-05
HMGB3	0.347238	8.4684e-05
C18orf54	0.293025	8.59641e-05
PDK2	-0.40183	8.61361e-05
JOSD1	-0.291931	8.61361e-05
TM4SF1	-0.519279	8.69695e-05
NFKBIA	-0.301072	8.75901e-05
ANO3	-0.325431	8.84751e-05
FMO5	-0.302923	8.93005e-05
FAM43A	0.439725	8.94502e-05
LINC01296	0.468092	8.99262e-05
ALDH1A1	-0.859123	8.99995e-05
MCEE	-0.292683	9.04921e-05
NANS	0.389889	9.10331e-05
NDEL1	-0.454709	9.33534e-05
MRPL49	-0.266725	9.438e-05
MAN2C1	-0.280996	9.52896e-05
LOXL2	0.365186	9.57944e-05
CCL8	-0.525605	9.82888e-05
XBP1	-0.402726	9.84214e-05
LOC400627	0.369217	9.97253e-05
JAZF1	-0.421524	9.98028e-05
DPYD	-0.468629	9.99685e-05
ENG	-0.391347	9.99685e-05
STMN1	0.368448	0.000100013
ABCB1	-0.616871	0.000100507
PCCA	-0.304753	0.000100507
VPS51	-0.282725	0.000100507
XXYLT1	0.275082	0.000100921
GALM	-0.32366	0.000101344
SLC25A15	0.434953	0.000102101
CBX7	-0.278804	0.000105064
PQLC3	-0.299235	0.000105304
DLG2	-0.694803	0.000105557
RBMS3	-0.437191	0.000105613
NAGPA	0.329864	0.000107182
SIGLEC1	-0.395286	0.000107305
MPEG1	-0.509103	0.000110246
RDH13	0.342194	0.000111086
EHD3	-0.415109	0.000111576
LAMP3	0.381798	0.000112427
ZNF623	0.28714	0.000112463
GEM	-0.640691	0.000112731
CA12	0.404784	0.000114657
SRD5A1	0.363617	0.00011502
GAS6	-0.33211	0.000115317
SQRDL	-0.42321	0.000115351
FZD5	-0.343898	0.000117206
KIF23	0.306265	0.000117604
IL20RA	-0.354781	0.0001182
MESDC1	-0.3252	0.000118845
VAMP5	-0.369875	0.000120022
ECE1	-0.277935	0.000120062
RYBP	0.309154	0.000120158
ABCG2	-0.390789	0.000123177
ZNF566	0.28241	0.000124729
PPP5C	0.339738	0.000126231
KCNG3	-0.37982	0.000126735
AAMDC	-0.303278	0.000127713
CKAP4	0.267679	0.000130542
NPY	-0.291843	0.000130721
LOC100190986	0.386895	0.000134596
GLRX	-0.314174	0.000134822
IFITM10	-0.649024	0.000134822
LOC100506691	0.281872	0.000136685
TDRD10	-0.311437	0.000136791
TGFBR2	-0.409172	0.000137183
TOR2A	0.343185	0.000138712
MAMDC4	0.39353	0.000139149
FAHD2CP	0.266856	0.000139309
PPAP2B	-0.374484	0.000139333
KCNN2	-0.764028	0.00013939
HOMER1	0.483351	0.000140123
TOPORS-AS1	-0.325927	0.000140651
CMTM1	0.276584	0.000141223
LRP1	-0.345203	0.000141518
GPR82	-0.311415	0.000142029
ALDH3B1	-0.37344	0.000144841
COL12A1	-0.601882	0.000145353
HCK	-0.430249	0.000146472
GATA6	-0.458701	0.000146472
TAF1	0.267992	0.000147488
PDE4A	-0.391697	0.000148242
POLE2	0.377368	0.000153972
SRRM3	0.435053	0.000154826
GSTP1	-0.490104	0.000155154
CA5BP1	0.286159	0.00015562
MCM3	0.274706	0.000155708
C1QA	-0.581454	0.000157938
KIAA1024	-0.773544	0.00016034
CH25H	-0.436168	0.000161049
RARA	-0.288628	0.000161065
IRX3	-0.545112	0.000161842
QSOX2	0.391856	0.00016256
KCNIP3	0.444632	0.000162833
TMEM8A	0.26315	0.000167136
C7	-0.570531	0.000167275
MS4A4A	-0.570965	0.000169746
KANSL1-AS1	-0.509226	0.000170147
DUOX1	-0.731603	0.000170201
RNF19B	-0.348844	0.000171808
KDM2B	0.274046	0.000175852
LIFR	-0.502979	0.000175852
CEP72	0.3309	0.000176326
PELI2	-0.397325	0.000176985
EPB41L3	-0.442517	0.00017909
LOC102724356	0.294772	0.000180007
WDHD1	0.270377	0.000180254
DIO2	-0.335139	0.000180808
THRB	-0.535738	0.000181431
CDK4	0.2634	0.000182387
UPF3B	0.283563	0.000182387
MTMR9LP	-0.303195	0.000182565
ACVRL1	-0.283426	0.000182676
KLF5	-0.342141	0.000183736
CHMP1B	-0.263906	0.000183736
H2AFY2	0.41414	0.000185583
SLC25A25	-0.429869	0.0001862
HSD3B1	-0.3835	0.000189176
ARHGEF28	-0.369426	0.000189673
EFEMP2	-0.381265	0.000189751
SLA	-0.577984	0.000189751
CTGF	-0.706261	0.000191079
RGS2	-0.612956	0.000192857
ZBED9	0.340328	0.000193571
LOC100288911	-0.403196	0.000198089
FBXW8	0.284214	0.000203121
APC	0.26451	0.000203272
HSD3B2	-0.98925	0.000203854
RBKS	-0.388628	0.000207341
FES	-0.289017	0.000207541
ZDHHC2	-0.472987	0.000208928
ALDH1L1	-0.563545	0.0002106
ZNF564	0.291207	0.000212129
FGD2	-0.335303	0.000212211
RECQL4	0.265168	0.000213085
ENOSF1	-0.292196	0.000214545
LRRN3	-0.701053	0.000214687
AK4	0.676552	0.000215459
CDH2	-0.898978	0.000217266
SHMT2	0.29232	0.000217266
IRS1	-0.452818	0.000217266
LAMA2	-0.601929	0.000217266
ERN1	-0.449763	0.000218168
EPAS1	-0.337695	0.000222207
SLC25A29	-0.460208	0.000224581
TRIM54	-0.268683	0.000224581
FABP5	0.529943	0.000226292
PCDH9	-0.583037	0.000227386
FRMD4B	-0.3249	0.000228036
EGR1	-0.58174	0.000228393
ALOX5	-0.506648	0.000230216
CDC7	0.383319	0.000232163
PARD3B	-0.281411	0.000232163
OTULIN	0.263912	0.000232163
SMOC2	-0.548773	0.000232998
SSPN	-0.417462	0.000236455
C5orf30	0.342395	0.000237952
ZNF57	0.315014	0.000238172
ACKR3	0.639162	0.000238981
CHML	0.32119	0.00023944
SHISA8	-0.565084	0.000241652
PON1	-0.764722	0.000241652
CD33	-0.379065	0.000241971
NUP155	0.300607	0.000244668
SESN2	0.288915	0.000247794
COPZ2	-0.446467	0.000248021
TFF3	-0.312468	0.0002499
ACCS	-0.327932	0.000249921
FAM213B	-0.425029	0.00025264
ZNF141	-0.523017	0.00025264
NR4A3	-0.888342	0.000256497
AMIGO1	-0.302336	0.000259844
PYY2	-0.492457	0.000259844
SCUBE2	-0.293206	0.000266692
ELL2	-0.520472	0.000266692
PRKG1	-0.442973	0.000268262
MAMSTR	0.413997	0.000268262
DKFZp434J0226	0.35198	0.000269378
PAFAH1B3	0.267913	0.000270165
UNC5C	-0.566722	0.000270757
PCCB	-0.268111	0.000270757
RWDD4	-0.307082	0.000270898
B4GALT1	-0.279055	0.000272568
KLF2	-0.437012	0.000276679
TPMT	-0.283012	0.000280764
PTPRG	-0.344128	0.000282451
KIAA1217	-0.36929	0.000282451
LUM	-0.800781	0.000286418
NXT2	0.356145	0.000294038
HILPDA	0.50602	0.000294974
CLCN4	0.371426	0.000296902
GIMAP6	-0.337778	0.000297763
VGLL3	-0.37741	0.000299121
FAT1	0.634156	0.000299239
PROK1	-0.522516	0.000300226
SORBS2	-0.596215	0.000302156
TOR1AIP2	-0.26813	0.000304232
PTGS2	-0.519881	0.000307128
ZNF280B	0.403746	0.000307128
TNFAIP8L2	-0.27497	0.000309973
TMEM74B	0.447798	0.000312304
EIF4EBP1	0.352598	0.000313958
MRPL23	-0.280984	0.000313974
TTC7A	-0.268773	0.000315164
NETO2	0.576447	0.000317341
ITGA8	-0.527467	0.000317658
ATP8A1	-0.315888	0.000318104
CRY2	-0.344919	0.000318321
SLC2A1	0.431525	0.000318321
LACC1	-0.310332	0.00031894
SLC2A5	-0.467963	0.000321445
LURAP1L	-0.506067	0.000324659
FOS	-0.641297	0.00032822
PNMT	-0.373915	0.000331681
PARVB	-0.337473	0.000339192
FAM64A	0.430762	0.000345779
IL10RA	-0.452709	0.000358046
NAT14	0.38605	0.000359787
UHRF1	0.527237	0.000360274
IMPA2	-0.283681	0.000361616
TRIP13	0.481591	0.000362018
TLR4	-0.273976	0.000376022
MCOLN2	-0.529344	0.000378302
PLEK2	-0.794265	0.000378302
KCNK5	-0.544935	0.00037889
CCDC85B	-0.298161	0.000384367
NCF4	-0.349669	0.000386171
CEP152	0.284827	0.000386272
ZNF93	0.269775	0.000386272
CSDC2	-0.825449	0.000388443
LHPP	-0.304384	0.000389994
RNASE6	-0.596565	0.000399631
DSC2	-0.338829	0.000404516
LMNB2	0.374966	0.000407813
ATP10A	-0.685107	0.000409921
RAMP3	-0.459323	0.000412828
HOXA11	0.562379	0.000421362
ARHGEF5	-0.2714	0.000424263
CORO1A	-0.437106	0.000424263
VAMP8	-0.438722	0.000425742
HCN3	0.300486	0.000426481
LRP6	0.276769	0.000429743
ANO5	-0.419582	0.000432398
EDN3	-0.331731	0.000437323
FAM171B	-0.44836	0.000444711
ZNF785	0.275942	0.000446441
TNFSF10	-0.320709	0.000446441
GLUL	-0.31742	0.000446441
SYT1	-0.339878	0.000446441
MAPK13	-0.484726	0.000449267
GOLGA7B	0.323727	0.000451893
DNAJC12	-0.622314	0.00045723
PLAC9	-0.414612	0.00045723
AEBP1	-0.621071	0.000485186
ASPN	-0.475185	0.000493749
TNFSF15	-0.331031	0.000497025
CALD1	-0.313163	0.000499041
SH3PXD2A	-0.336535	0.000500336
HSPB1	0.303233	0.000501424
MFAP4	-0.703244	0.000502209
GATS	-0.285214	0.000503602
IFT81	0.273568	0.000507424
CASC15	-0.688348	0.000507995
LST1	-0.440608	0.000509354
TMEM57	-0.277026	0.000510145
MGP	-0.425135	0.000511431
LAYN	0.293689	0.000515778
ERMP1	-0.380304	0.000522024
SMG1P5	0.37412	0.000527311
VWA8	-0.276793	0.000528491
IRF8	-0.384418	0.000528491
DHRS2	0.584384	0.000531063
PPP2R1B	-0.28051	0.000532766
TNS1	-0.353971	0.000533057
C1QC	-0.5065	0.000540065
PIK3CG	-0.308126	0.000545935
PBX3	-0.33716	0.000548066
GPIHBP1	-0.306103	0.000548602
MICAL2	-0.362627	0.00055383
WEE1	0.28571	0.00055845
TCEAL7	-0.329164	0.000561195
SLC16A1	0.266702	0.000567609
PLK1	0.339871	0.000567615
SELPLG	-0.408467	0.000571685
DBP	0.363763	0.000573453
TMEM61	-0.380699	0.000573519
LGR4	-0.318665	0.00057609
FHL5	-0.281399	0.000577886
FHL1	-0.435258	0.000578099
PHACTR1	0.30395	0.000579666
SRR	-0.278404	0.000580897
MIR210HG	0.538569	0.000581075
ERCC6L	0.284297	0.000581649
DCN	-0.887976	0.000590608
PPM1M	-0.302184	0.00059585
SLFN13	0.369279	0.000596119
NR2F1-AS1	-0.342651	0.000600291
TMEM63C	0.416562	0.000600738
PHLPP1	-0.28509	0.000604842
AKT3	-0.348124	0.000615206
ALOX5AP	-0.581606	0.000616731
NOMO3	0.273414	0.000625158
RARRES1	-0.509346	0.000626851
DLX6-AS1	0.318932	0.00062808
FSTL3	-0.519792	0.000628588
ETNK2	0.416704	0.000631595
FBXL13	0.327124	0.000631902
GPSM3	-0.350846	0.000634418
SLC39A8	0.400503	0.000641573
HHIP	-0.578868	0.000646699
SPATA2L	-0.280681	0.000646699
ZNF185	-0.658356	0.000647379
PXMP2	-0.278841	0.00065059
ANTXR1	-0.374868	0.000653976
IGF1	-0.350108	0.000674451
HIGD1B	0.400619	0.000677899
ABCC3	-0.673983	0.000685169
FN1	0.459496	0.000691395
ZG16B	0.763773	0.000692054
TET1	0.291825	0.000700213
NFKBIZ	-0.437262	0.000703305
GATA6-AS1	-0.401539	0.000703674
TSPAN4	-0.350677	0.000704492
C1QB	-0.512851	0.000706324
RPL39L	0.436899	0.000706683
LINC01588	-0.464488	0.000706683
CD36	0.554617	0.000706683
SLC23A2	-0.315654	0.000707132
SASH3	-0.308543	0.000712283
APOC1	-0.740031	0.000713505
KIF16B	-0.306018	0.000715082
TCN2	-0.268976	0.000720856
ZIC2	0.393423	0.000729189
IL1R1	-0.430487	0.000732251
HMGA2	0.518639	0.000741851
CD38	-0.307397	0.000744744
FOXC2	-0.268185	0.000748741
CCR1	-0.396172	0.000750391
BICC1	-0.447643	0.000759184
CMAHP	-0.306897	0.000767363
DLX6	0.300332	0.000769198
DHRS13	0.344769	0.000774265
GOT1	-0.350889	0.000774265
CENPA	0.286702	0.000777536
IL4R	-0.37567	0.000780831
TMEM37	-0.363964	0.000792948
SDS	-0.462952	0.000803517
BRINP2	-0.546877	0.000805643
BRI3BP	0.299713	0.000809791
TMEM108	-0.53869	0.000810165
C3AR1	-0.481223	0.000810445
OIP5	0.335498	0.000813416
PTPN14	-0.267305	0.000816465
PPP1R3E	0.274898	0.000824331
RCSD1	-0.35843	0.00082594
CCDC64	0.456458	0.000827387
GPR34	-0.458847	0.000827387
VASN	-0.392375	0.000837806
GTF2IP20	0.308378	0.000841385
AOAH	-0.289039	0.000847237
FSD1L	0.273094	0.000849587
DSCC1	0.277672	0.000854801
HNMT	-0.462792	0.00085568
SLC30A10	0.758983	0.000860436
FIBIN	-0.475645	0.00086227
ATF3	-0.555277	0.000870934
FOXK2	-0.388428	0.000873107
LRP5	-0.362856	0.000875777
SPATA20	-0.357739	0.000875777
IRF5	-0.314392	0.000878805
GALNT18	0.341802	0.000878843
C1GALT1	0.278631	0.000885241
HEPH	-0.514489	0.000886751
IDO1	0.364463	0.000887049
TRIM22	-0.4228	0.000890928
PNMAL2	-0.467002	0.000894621
C5AR1	-0.482335	0.000894707
APOBEC3G	-0.399614	0.000895864
TENM4	-0.291388	0.000904946
SYK	-0.332118	0.000906851
BNIP3	0.273382	0.000907481
ADCK3	-0.328666	0.0009097
CLEC4E	-0.330403	0.000909873
KIAA0930	-0.300727	0.000918092
CEBPD	-0.316204	0.000945249
TRIM47	0.393506	0.000948819
PMAIP1	0.489315	0.000949039
FCER1G	-0.437322	0.000958514
LOC105376166	0.440482	0.000961658
S100A6	-0.519896	0.000973415
PDE8B	0.567728	0.000980562
FBLIM1	-0.381841	0.000992462
PRKCA	-0.539362	0.00101042
PODN	-0.275055	0.00101181
DZANK1	0.446652	0.00102045
MRVI1	-0.333119	0.00102187
FAM171A1	0.487041	0.00102702
PRPS2	-0.630611	0.00102711
C1QTNF1-AS1	-0.449211	0.0010301
CCDC134	-0.410321	0.00103268
ATF7IP2	-0.353715	0.00103595
KCNJ2	0.286014	0.00103595
PRR7	0.326626	0.00103742
SMYD2	0.282942	0.00107408
HLA-DOA	-0.505636	0.00108149
DDAH1	-0.436845	0.00109559
CACHD1	-0.439159	0.00109817
COL8A1	-0.457697	0.00109927
CP	-0.29872	0.00110204
PLCXD3	-0.586584	0.00111809
ETHE1	-0.274355	0.00111926
AHNAK	-0.346648	0.00111926
MXRA8	-0.312026	0.00112
GIMAP7	-0.302134	0.0011222
LRP2BP	0.311956	0.00113183
ZDBF2	-0.464378	0.00113377
KIAA1919	0.274181	0.00113502
NAP1L5	-0.519655	0.00113896
ZFP90	0.276869	0.0011396
PHLDB2	-0.442038	0.00114084
EPN3	-0.427175	0.00114648
SYP	0.590574	0.00116401
CD74	-0.449741	0.00118921
IFFO2	-0.393954	0.00120151
PMP22	-0.33299	0.00120169
CBX5	0.350154	0.00120169
ACAA2	-0.425564	0.00120335
CLMP	-0.643302	0.00120781
WDR63	-0.576408	0.00120828
NQO2	-0.263165	0.0012208
SMPDL3A	-0.279789	0.0012208
PAK3	-0.266696	0.00122428
FGGY	-0.267708	0.00122962
RBPMS	-0.333556	0.0012309
ARSK	0.278299	0.00124274
TMEM231	0.274909	0.0012452
PTGIS	-0.394173	0.00124561
MT1G	-0.300814	0.00126031
HOXD9	0.296963	0.00126903
C1S	-0.470204	0.00128795
GPRASP1	-0.337148	0.00130176
FZD4	-0.3559	0.00130176
LPAR1	-0.53823	0.00130187
STARD10	-0.496856	0.00130187
TPD52L1	-0.367356	0.00130187
NDUFA4L2	0.33341	0.00132128
CTSH	-0.37314	0.00132128
DAAM2	-0.530564	0.00133392
ZBTB7C	-0.46012	0.00135501
SLC1A4	-0.346726	0.00135501
PPP1R1A	-0.306153	0.00136152
PHLDB3	-0.292043	0.00137748
ABCA8	-0.628919	0.00140723
DGKA	-0.305772	0.00141584
ENTPD7	-0.361245	0.00141975
CLSTN3	0.313195	0.00142561
SSTR5-AS1	-0.852177	0.00146391
SEMA4D	-0.314506	0.00147887
HLA-DPA1	-0.429195	0.00148713
FRMD6	-0.385227	0.00151437
MCM5	0.39027	0.00151507
IL15RA	-0.269661	0.00153034
JAKMIP2	0.440149	0.00154282
CD82	0.290082	0.00154311
MLXIPL	-0.414921	0.00156529
FAM161A	0.264104	0.00160104
SORD	-0.307889	0.00161959
PRKAB2	0.333763	0.0016197
CENPJ	0.267133	0.00162113
TNNC1	-0.413916	0.00162875
HPSE	-0.431654	0.00164059
DLL1	-0.403181	0.00164571
WISP1	-0.488054	0.00165606
SLIT2	-0.661065	0.00165925
KIFC1	0.298007	0.00166259
BIRC7	0.510588	0.00166296
ERRFI1	-0.341022	0.00167067
FCGBP	-0.730288	0.00167841
EMB	-0.696922	0.00167861
HLA-DPB1	-0.590066	0.00168786
FOSL1	-0.289072	0.00170508
NOV	-0.750425	0.00171162
PARM1	-0.557403	0.00171363
ITM2A	-0.371299	0.00172668
SPRY2	-0.309555	0.00172773
CAND2	-0.346685	0.00172916
SLC2A4RG	0.289277	0.00174743
TBC1D8B	-0.286078	0.00174884
SNTB1	-0.447985	0.00174884
RARB	-0.297095	0.00175374
CYP1B1	-0.509655	0.00180111
ZNF571-AS1	0.309113	0.00180162
PDP1	-0.283241	0.00181308
TENM2	-0.299963	0.0018204
SERPINH1	0.29057	0.00183955
PAPPA	-0.504523	0.00184791
RRAS	-0.280383	0.00184791
PALLD	-0.456699	0.0018655
CPT1C	0.338784	0.00187819
MT1E	-0.28711	0.0019083
MMP19	-0.390764	0.00191179
CYP19A1	-0.483526	0.00195246
SCN1B	-0.305582	0.001972
NIM1K	0.318809	0.001972
FMO1	-0.463129	0.00200631
SVIL	-0.326707	0.00200631
KIAA1804	-0.362726	0.00203025
C10orf10	-0.53099	0.00204709
LY86	-0.338703	0.00204941
HMHA1	-0.34217	0.00205234
TRIB1	-0.400565	0.00207211
KLF9	-0.268141	0.00208831
LINC00313	-0.287829	0.00209612
LHFP	-0.359958	0.00209905
WASF1	0.271731	0.00211939
WNT11	-0.490586	0.00212732
GIMAP8	-0.28568	0.00212902
ELAVL2	0.331403	0.00212936
FPR3	-0.386809	0.00213307
RBM19	0.275127	0.0021421
TSPAN17	0.273459	0.00216604
RND2	-0.296721	0.00217561
RIMKLA	0.404032	0.00217561
CLEC7A	-0.369942	0.00219281
RHPN2	0.275719	0.00219281
DLX5	0.355402	0.00222966
SPINT2	-0.367121	0.00223849
ADRBK2	-0.328959	0.00225261
HLA-DMB	-0.376845	0.00227749
LOC100506844	0.291091	0.00230495
CRIM1	-0.286292	0.00233484
C1RL	-0.372288	0.00234272
LAT2	-0.320084	0.00234396
NRROS	-0.316644	0.00234608
C3	-0.870825	0.00236549
PLCXD1	0.347415	0.00237473
ARHGAP24	0.306276	0.00238338
SLC19A2	-0.323068	0.00238575
WDR54	0.34796	0.00238604
LINC00173	0.343421	0.00239032
ATAD2	0.339283	0.00239044
NAPRT	-0.572365	0.00240232
SLC25A25-AS1	0.273569	0.00242625
DGAT1	-0.347593	0.0024291
HHLA1	-0.272736	0.00245401
PAMR1	-0.377981	0.00246694
MCM7	0.364439	0.0024697
FLNB	-0.304695	0.0024736
MAMDC2	-0.502979	0.0024736
SLC47A1	-0.460649	0.00249741
CYP11B1	-0.826066	0.00250694
ADAM22	-0.31139	0.00252368
SLC44A5	0.469125	0.00252368
PLIN3	0.298913	0.0025293
BHMT2	-0.433183	0.00253745
SLC25A40	0.263858	0.00255663
MMD	-0.298792	0.00256597
ELK3	-0.294274	0.00256597
FMNL2	-0.26995	0.00257385
2018-03-01	-0.279956	0.00257421
COX20	-0.290462	0.00257723
ACOT7	0.302597	0.00257746
THAP10	0.270988	0.00259155
HMX2	0.287668	0.0025936
FCGR2A	-0.373872	0.00261594
RARRES3	-0.353722	0.00263152
SIGLEC10	-0.267621	0.00263909
ABCG1	-0.480249	0.00263909
MSR1	-0.383831	0.00266713
MAGEL2	0.716149	0.00268098
HOPX	-0.692615	0.00268267
NFIA-AS2	0.354658	0.00268393
RASEF	0.322309	0.00269523
NID1	-0.29726	0.00270115
PPP1R1B	-0.273372	0.00273038
PLAC1	0.441472	0.00274712
THBD	-0.356093	0.00275228
MYO1F	-0.351173	0.00279928
SDC4	-0.39271	0.0028415
MANEAL	0.289711	0.00285981
HLA-DMA	-0.48477	0.00286772
CTHRC1	0.526776	0.00287648
TST	-0.309119	0.00287977
FOXO6	0.38812	0.00288953
PTAFR	-0.298632	0.00289408
TMEM98	-0.332977	0.00292333
TLCD2	-0.338842	0.00292864
ALDH2	-0.293895	0.00294571
DBH	-0.351329	0.00299247
PHF10	-0.268069	0.00301411
ARHGDIB	-0.28476	0.00304603
PLA2G1B	0.55062	0.00307473
ATP8B3	0.268253	0.00308521
GMPR	-0.27545	0.00309781
SYT9	-0.28837	0.00310142
CPPED1	0.324539	0.0031168
NRP2	-0.339864	0.00318644
RNA45S5	-0.276017	0.00318961
ZNF605	0.26309	0.00320908
ZNF503	-0.4287	0.00321673
LIMS1	-0.269217	0.00325262
RNASE1	-0.441031	0.00326912
GCLM	-0.29261	0.00327014
LATS2	-0.314178	0.00328104
SLIT3	-0.364348	0.00328104
PAWR	-0.370063	0.0032912
DDC	-0.345393	0.00331139
SECTM1	-0.302097	0.00331139
ADAM12	0.268868	0.00334669
HAR1A	0.32313	0.00335657
MCF2	-0.590709	0.00335657
NRCAM	-0.677449	0.0033601
SFXN3	0.326751	0.00337503
PLA2G16	-0.37795	0.00337561
RAP1GAP	-0.291927	0.00339555
MEIS2	-0.293188	0.00339652
ARHGAP30	-0.30303	0.00341006
TYROBP	-0.439713	0.00341675
PLSCR4	-0.329824	0.0034257
SYNPO2	-0.428716	0.0034512
SOCS3	-0.510834	0.00347
SLC6A9	-0.3589	0.00347587
HACD1	-0.38688	0.00348566
MLF1	0.307142	0.00349467
GSTZ1	-0.274552	0.00351401
TM7SF2	-0.528676	0.00351511
RFTN1	-0.338795	0.00351718
VEPH1	-0.544982	0.0035217
AKAP12	-0.438946	0.00355306
DLL4	0.302175	0.00360439
FAM107B	-0.45032	0.00360451
C4orf47	0.428812	0.00361925
FAM49A	-0.367995	0.00362195
GAD1	0.466895	0.00362812
PBX1	-0.277994	0.00362984
ASPA	-0.39159	0.00365199
CHD1	-0.327553	0.00365199
PLIN2	-0.396209	0.00366521
EFNA3	0.449068	0.00369164
PRSS23	0.286221	0.00371947
PGM5	-0.436726	0.00379942
ADCK5	-0.311436	0.00382596
SLC12A5	0.306092	0.00386734
TCEAL2	-0.481648	0.00386993
FGF11	-0.539522	0.0038877
CNN1	-0.407346	0.00394612
GATA5	-0.370108	0.00394612
TRPC1	0.308122	0.00397794
OSBP2	-0.28031	0.00399545
FRRS1L	-0.436627	0.0040224
FSCN1	0.290897	0.0040224
GAS1	-0.360496	0.00402488
AACS	0.387787	0.00408478
ID1	-0.416995	0.0040883
CRLF1	-0.366187	0.00410279
HOXB13	0.275375	0.00415494
FAH	-0.266946	0.00417906
TNFAIP2	-0.422615	0.00418304
LINC00844	-0.394938	0.00419328
SPRY1	-0.308519	0.00423883
CNTN6	-0.374311	0.00428496
GNG2	-0.409779	0.004288
HLA-DRB6	-0.501888	0.00435322
HS3ST3A1	-0.467862	0.00438723
HBEGF	-0.363169	0.00442427
ABRACL	0.346908	0.00443971
SELE	-0.322156	0.00445012
GMFG	-0.269877	0.00447487
FGFR2	-0.577574	0.00448401
C8orf4	-0.380127	0.00450745
HEBP2	-0.265341	0.00450858
AS3MT	-0.48296	0.00453302
CDKN2A	0.410192	0.00455271
TSPAN5	0.371943	0.00456141
TNFRSF14	-0.292989	0.00462707
SFRP4	-0.305963	0.0046328
CDCA7	0.349232	0.00465231
SERPINF1	-0.624526	0.0047173
ADAMTS3	0.28553	0.00472575
BSN	0.292875	0.00475779
FILIP1L	-0.36719	0.00484757
ARHGEF26	-0.304009	0.00487601
ICAM1	-0.326736	0.00487601
LOC400499	0.33192	0.00488303
APOE	-0.319617	0.00500696
AMPD3	-0.418293	0.00503275
JAM2	-0.510253	0.0050678
DOCK2	-0.328066	0.00508601
TIMP3	-0.393576	0.00510101
HLA-DRA	-0.519757	0.00513138
DDR2	-0.413429	0.00517367
TRIM36	0.323077	0.00517367
RERG	-0.478383	0.00518513
LCP2	-0.328653	0.00519984
RPRM	-0.509726	0.00519984
CIB2	-0.295106	0.00520793
FERMT1	-0.402841	0.00525458
GPR183	-0.371374	0.00526284
NDRG4	-0.73244	0.00528817
ACSS1	0.30244	0.00531033
SDC2	0.37577	0.00541212
EMP1	-0.388626	0.00546933
PCIF1	0.305844	0.00551572
PUDP	0.27269	0.00553739
C9orf72	-0.29051	0.00557696
GPR65	-0.266088	0.00557883
UTS2	-0.577266	0.00561946
AUTS2	0.295774	0.00563341
PFKP	0.495772	0.00567912
ADCY2	-0.296153	0.00569168
SV2C	0.445765	0.00572836
GZMK	-0.311753	0.00573349
DMD	-0.321206	0.00574272
CALB1	0.805723	0.00575869
RNF217	-0.290799	0.00576098
NGEF	-0.584823	0.00576098
TUB	-0.323298	0.00586988
EFEMP1	-0.614009	0.00587183
CXCL2	-0.532934	0.00593026
MAP6	-0.296854	0.00593026
NEFL	0.562362	0.00597807
CD4	-0.352044	0.00598704
DXO	-0.316706	0.00599049
GJA4	-0.266163	0.00622119
GOLM1	-0.277018	0.00623719
TRIB3	0.324925	0.00629525
MAF	-0.327412	0.00640499
AREG	-0.272077	0.00641659
ANTXR2	-0.278187	0.0064222
VGF	0.409501	0.00642228
VSNL1	-0.772939	0.00643152
CD44	-0.361089	0.00643152
GADD45A	0.334571	0.00647773
NEK6	0.381932	0.00649066
ARHGEF3	-0.265777	0.00651234
ULK3	0.28802	0.00654268
ROBO3	-0.363592	0.006599
HEY1	0.328046	0.00660328
CEL	0.381979	0.00662403
ZNF703	0.321255	0.0066395
SLC9A9	-0.279351	0.00664073
GRIN2C	0.35635	0.00665802
CYB561	-0.345738	0.00670153
MNDA	-0.434488	0.00672961
ALDH5A1	-0.287324	0.00673929
ARHGAP9	-0.332101	0.00674948
PON3	-0.4528	0.00688596
LAIR1	-0.328711	0.00689469
SLC7A11	0.331759	0.00703694
GRK5	-0.395647	0.00715906
NDP	0.354433	0.0071592
ZFP92	-0.365217	0.00719508
CD53	-0.341554	0.00723351
GTF2I	0.272034	0.00730862
TAF9B	0.364696	0.00749135
CLGN	0.457747	0.00754527
OGDHL	0.469297	0.00757328
MEST	-0.396656	0.00759971
HOXA11-AS	0.270394	0.00764941
TXLNGY	-0.566338	0.00764941
G0S2	-0.583707	0.00766701
BIN1	-0.330773	0.00768253
MYLIP	-0.344993	0.00768953
FAM20C	-0.321236	0.00778756
PTPRE	-0.305299	0.00779394
DNER	-0.499891	0.00784509
ABHD14B	-0.263006	0.00785585
FAM166B	-0.585542	0.00785585
DDIT4L	0.506288	0.00791435
PDE1A	-0.312531	0.00805501
AMOTL2	-0.294042	0.00806484
PDE4D	0.302365	0.00811886
PORCN	-0.332844	0.00815883
HK3	-0.379814	0.00816977
SKAP1	-0.441367	0.00824827
ZFY	-0.3069	0.00830808
C1orf21	-0.319136	0.00833732
PALMD	-0.363168	0.00840898
MT1F	-0.270099	0.0084428
PAQR5	-0.417022	0.00846449
CDC42EP3	-0.300086	0.00847187
CD209	-0.306303	0.00851405
PPP1R35	-0.271833	0.00853606
DACT1	-0.360386	0.00855324
SYBU	-0.399211	0.00858489
CGNL1	-0.491788	0.00865553
PPP1R3B	0.32437	0.00865635
CTSV	0.313714	0.00866767
PEG10	-0.424755	0.00870601
FCN3	-0.46107	0.00870928
TLR2	-0.314048	0.00884605
EDIL3	-0.559557	0.0088597
THSD7B	0.314637	0.00887108
HPGDS	-0.263353	0.00887148
SLC7A7	-0.279662	0.00889673
DDIT3	0.305548	0.00891126
CD84	-0.337338	0.00902897
CHST1	0.392107	0.00912433
THEMIS2	-0.316282	0.00924573
USP9Y	-0.575298	0.00924573
PRTFDC1	-0.327907	0.00925903
MOCOS	-0.389766	0.00925903
MIR100HG	-0.492731	0.00931333
ZNF503-AS1	0.271037	0.00934968
UCP2	-0.415176	0.00939885
METRNL	-0.355914	0.00945811
FGFRL1	-0.338401	0.0094664
EIF1AY	-0.645352	0.00957254
ZNF43	0.263843	0.00964348
GREB1L	0.303348	0.0096532
ARL5B	-0.272459	0.00972503
LINC00839	0.334793	0.00988004
ACOX2	-0.386359	0.00989762
AGAP2-AS1	0.306771	0.00992169
CAPS2	0.276966	0.00993029
NNMT	-0.491598	0.0100427
GXYLT2	-0.315715	0.0100808
FAM189A2	-0.285876	0.0101029
PVALB	0.48972	0.0101199
CRYAB	-0.481995	0.0101278
FRMD5	-0.381993	0.0101606
MMP16	0.540863	0.0102807
CILP2	0.285977	0.0102867
CENPV	-0.290912	0.0107108
DUSP9	0.381941	0.0107468
PCED1B	-0.397938	0.0107679
SELM	-0.34472	0.010803
ACSM3	0.366944	0.0108068
WDR18	0.325822	0.0108245
FHL2	-0.384489	0.0108456
FEZ1	0.394015	0.0109331
LINC01312	-0.312826	0.0109406
GLT8D2	-0.411986	0.0109406
IL32	0.548204	0.0110715
LDLRAD4	-0.326133	0.0110839
JAK3	0.311025	0.0111454
ALDOC	0.422805	0.0111702
LAMA3	0.273324	0.0111702
S100A4	-0.369191	0.0111843
USP2	-0.432907	0.0111913
PCSK6	0.415773	0.0111913
PCDH1	0.268308	0.0112929
HOOK1	-0.294083	0.0113005
TDRD12	0.506115	0.0113053
ITGA2	-0.401587	0.0113281
CLDN1	-0.389093	0.0116595
SAMSN1	-0.301047	0.0117779
APBB1IP	-0.353908	0.0118218
ANKH	-0.28793	0.0118561
FGR	-0.269227	0.0119145
UCN	-0.280019	0.0120073
ST3GAL6	-0.352107	0.0120344
PDZRN3-AS1	-0.295956	0.0120781
SDPR	-0.392744	0.0121886
GLDN	-0.408141	0.0121886
AHRR	0.272419	0.0122268
GPRC5B	-0.31251	0.0122712
TNFRSF12A	0.387638	0.0123504
ALDH1A3	-0.566532	0.0123691
ZFPM2	-0.355896	0.0124491
ACKR1	-0.304636	0.0124643
SLC37A1	-0.285401	0.0124776
TMEM25	-0.275888	0.0125997
TRIP6	-0.332101	0.0126103
FPR1	-0.361259	0.0128001
RGL3	-0.346075	0.012899
NBEA	-0.269094	0.01309
JAM3	-0.271697	0.0131166
PAX8-AS1	-0.499013	0.0132295
FATE1	0.76232	0.01326
RASGEF1A	-0.42127	0.0133251
KCNK12	0.315671	0.0133482
KLHDC8A	-0.459429	0.0133926
MICALL2	-0.278864	0.0136124
RALGAPA2	-0.622091	0.013643
ARMCX4	-0.321431	0.013747
REG3G	-0.271248	0.0137483
EFNA2	0.263642	0.0140823
COL11A1	0.75649	0.0140929
MATN3	0.300224	0.0141092
C1R	-0.35324	0.0142775
GPR158	0.3481	0.0144562
GADD45G	-0.341168	0.0145053
COL5A2	0.344731	0.0145189
LAPTM5	-0.288116	0.0145288
LINC01315	-0.274493	0.0146442
FAM150B	-0.375224	0.0147052
ECM1	-0.277701	0.0147052
NRN1	0.427267	0.0148099
TRABD2B	0.291423	0.0149367
ACRC	-0.414441	0.0149966
IFITM1	-0.320407	0.0151041
IL6	-0.286694	0.0151154
DDX25	0.295562	0.0151291
TSPO	-0.293436	0.0151379
RARRES2	-0.584871	0.0151418
HAVCR2	-0.304845	0.0152594
ANK2	-0.433013	0.0152918
PRR15	0.366074	0.0154038
FER1L4	0.318662	0.0154297
GPAM	-0.307487	0.0154381
ZBED6CL	-0.449427	0.0155192
CNNM1	0.273107	0.0157299
ATP4A	-0.497154	0.0158107
SMCO4	-0.272023	0.0159867
MPP6	0.31372	0.0159912
COX7A1	-0.387526	0.0160901
THY1	0.271678	0.016145
FANK1	0.289591	0.0164249
MCOLN3	-0.52566	0.0164276
TCIRG1	-0.458591	0.0164327
STXBP6	0.343498	0.0165039
CD69	-0.263148	0.0165338
PLCL1	-0.312807	0.016642
LYVE1	-0.574508	0.0167159
DDX3Y	-0.816001	0.0167206
SH3BGR	-0.285378	0.0167415
MYH11	-0.494702	0.0168048
ZNF836	-0.285944	0.0170202
PRLR	-0.521559	0.0170475
KISS1R	0.377908	0.0170475
CHN1	0.267332	0.0170722
VSTM4	-0.309741	0.0173708
RASSF4	-0.279976	0.0175713
DPYSL4	0.406304	0.0182289
VWA5A	-0.289699	0.0182629
KCTD12	-0.295136	0.0182629
SLC7A2	-0.473564	0.0182629
C8orf31	0.332158	0.018363
AMICA1	-0.268111	0.0183694
RAB31	-0.270764	0.0185321
HK2	0.373443	0.0188195
PARVG	-0.273365	0.0189151
EVI2A	-0.268195	0.0190957
EVI2B	-0.284999	0.0191138
LINGO1	0.265589	0.019153
PDK1	-0.301874	0.019166
IL13RA2	0.597328	0.0193523
PAPSS2	-0.316734	0.0194793
AJUBA	0.266573	0.0194909
HIST1H2BH	0.3067	0.019509
MIR99AHG	-0.328838	0.0195882
TIMP2	-0.263719	0.0196571
VAT1L	-0.619687	0.0196656
HSPB8	0.542525	0.0197858
TP53I3	-0.302832	0.0198541
ARHGAP5-AS1	0.264729	0.019965
MICA	0.286202	0.0200709
RPS6KA2	-0.272172	0.0200714
REN	0.562345	0.020473
MXRA5	-0.525853	0.0205798
AIF1L	0.389374	0.0210409
THNSL2	-0.346634	0.0210973
ECM2	-0.326543	0.0214402
PPFIA4	0.273431	0.0215829
MT3	0.530449	0.0217415
KCNH2	0.391406	0.0219802
FAM133A	0.355682	0.0224255
BDNF	0.316478	0.0224848
RIMS2	-0.362313	0.0224848
EML6	0.417584	0.0225248
ATP2B2	0.562923	0.0225683
RNF150	-0.320373	0.0226045
GLRB	-0.346081	0.0226059
CD22	0.287378	0.0229496
GRM3	-0.266148	0.0231207
DYNC1I1	0.342231	0.0232082
PDLIM3	0.309751	0.0233078
UG0898H09	-0.278195	0.023494
RPS4Y1	-0.915278	0.0238238
WNT5A	0.392482	0.0239118
CREB3L1	-0.30576	0.0241891
RNF43	-0.305485	0.0242158
VCAN	-0.53833	0.0242251
CELP	0.285355	0.024501
TPM2	-0.399265	0.0245957
ORM1	-0.436101	0.0247125
RAB3C	0.278081	0.0248777
SULT1A1	-0.308642	0.0252669
CSGALNACT1	-0.347658	0.0255254
SNCB	0.267106	0.0255996
TUBA4A	-0.322931	0.0257205
KDM5D	-0.740594	0.0257641
MAT1A	0.281216	0.0259084
BGN	-0.277847	0.0259809
PHLDA1	-0.375813	0.0261184
ZNRF3	-0.358006	0.0261253
CNRIP1	-0.284362	0.0261602
GPC4	-0.365518	0.0262193
RGS7	-0.369359	0.0263163
HCRTR2	0.362878	0.026395
MC2R	-0.466339	0.0264504
PCDHGA10	0.276675	0.0265962
SNAP25	0.512414	0.0266288
RORA	-0.264351	0.0267489
NEFH	-0.347465	0.0267651
SCD5	-0.284941	0.0268921
SGCE	-0.311332	0.0270265
TBC1D8	0.272533	0.027061
TGFBI	-0.36259	0.027551
LRRC10B	0.275727	0.027601
FABP4	-0.561374	0.0276227
TSHZ2	-0.271715	0.0276997
SLC27A2	-0.418562	0.0277054
FOXP2	-0.432989	0.0280329
KRT8	-0.333437	0.0281807
PLCG2	-0.280531	0.0283151
CYBA	-0.332357	0.0285286
TMEM200A	-0.454335	0.0287378
PVRL3	0.285111	0.0292419
CELF2	-0.34211	0.0293649
EPHB1	0.328728	0.0302286
TMEM132E	0.269514	0.0302502
ABI3BP	-0.42782	0.0304856
PNLIPRP3	0.337845	0.0305098
XKR4	0.368765	0.0305994
BMP1	-0.26847	0.0307488
CA9	0.406239	0.0309101
LINC00663	0.265696	0.0309589
ORAI3	0.271291	0.0309598
PGM2L1	0.274613	0.0309789
AQP11	-0.274935	0.0310375
CD24	-0.341293	0.0315889
GRB14	-0.436641	0.0316195
PHGDH	0.283007	0.0318502
HES6	0.514131	0.0320406
PIK3AP1	-0.303046	0.0323872
PPFIBP2	-0.291065	0.0328292
RGS10	-0.283473	0.0329394
RAB9B	0.307212	0.0329394
C15orf27	0.307001	0.0330706
PCDH7	-0.361249	0.0331435
RGS1	-0.397368	0.033674
HDHD3	-0.320573	0.0337432
DMTN	-0.26384	0.033773
HOXC10	0.323082	0.0342061
FABP6	-0.568364	0.0342206
CDYL2	0.304318	0.0344066
C6orf223	0.267943	0.034615
KBTBD11	-0.295077	0.0346225
DOCK10	-0.317211	0.0352501
SRPX	-0.372019	0.0352937
MGST1	-0.477234	0.0356588
UBE2QL1	0.377694	0.0358695
SPINK6	0.368877	0.0366902
CD9	-0.28146	0.0367267
STARD4	0.355482	0.0370625
RND3	-0.286499	0.0372485
MCAM	-0.267684	0.0375918
HSPA6	-0.352047	0.039356
TBXA2R	-0.293621	0.0393639
C12orf75	0.332219	0.0395926
ATRNL1	-0.270169	0.0405336
S100A9	-0.347693	0.0408051
CX3CR1	-0.408045	0.0408742
CLDN3	0.265661	0.0409616
TNFSF13B	0.413933	0.0417781
SLC15A3	-0.2978	0.0418234
DPP4	0.334957	0.0420811
COL16A1	-0.279184	0.0423816
TMEM163	-0.270085	0.043394
CSTA	-0.28762	0.0434521
PTPRC	-0.276775	0.0443381
SLC2A10	-0.37187	0.0447414
SNPH	0.276652	0.0459184
EGR2	-0.309402	0.0470466
PTPN3	0.278292	0.0471868
PPBP	-0.325918	0.0472217
SERPINE2	0.387595	0.0473107
KCNE4	0.288188	0.0475196
NALCN	-0.265291	0.0475223
FBXL16	0.361084	0.0475556
KCNMB4	-0.468756	0.0477122
CES1	-0.469524	0.0479615
SLC51A	-0.572586	0.0480095
MYO10	0.321479	0.048202
CIDEB	-0.264481	0.0486326
FCGR2B	-0.303964	0.0489314
ANKRD29	-0.269758	0.0490377
AOC3	-0.445415	0.0490377
GATM	-0.338561	0.0495452
MAOB	-0.38394	0.0495592
PI15	0.273174	0.0497793
