# Supplementary material for: Co-expression Network Analysis of Biomarkers for Adrenocortical Carcinoma
Source: Front Genet. 2018 Aug 15;9:328. doi: 10.3389/fgene.2018.00328 (PMC6104177; doi:10.3389/fgene.2018.00328)
Supplement: Supplementary file 2 [file Table_2.xlsx]

## Sheet: Sheet1
Supplementary Table S2. DEGs in GSE19750.
Gene	logFC	FDR
TPM4	4.68762	0.0371669
TMEFF2	4.64546	0.00299246
SMC3	4.52249	0.00882771
CLIP1	4.3391	0.00513086
NREP	4.29601	0.00362401
TPR	4.26938	0.0249968
HIST1H4E	4.20323	0.0262453
CBX5	4.19934	0.0185118
TMEM106B	4.17089	0.00162228
GTF2I	4.113	0.0171156
PTPN11	4.1062	0.0275887
RBM25	4.06277	0.0153413
PPFIBP1	4.05003	0.00425768
HECTD1	4.02436	0.0143751
BDP1	3.99475	0.020587
SMC1A	3.96974	0.0256993
PEG3-AS1	3.91202	0.0316588
TMEM33	3.8305	0.0304612
RPPH1	3.78631	0.0230142
TOP2A	3.76196	0.00244952
CASP2	3.76195	0.028909
BOD1L1	3.73282	0.0124872
PPP1R10	3.72584	0.00649301
FOLR1	3.70982	0.0248098
MND1	3.7094	0.00231811
PTMS	3.69909	0.0159607
SKIL	3.65958	0.0282571
NCAPG	3.65317	6.56044e-05
CCDC88A	3.64859	0.0155349
CCNB1	3.63846	8.51918e-05
ZNF460	3.63516	0.0282523
DDX42	3.62077	0.0153138
RRM2	3.61698	0.00163736
ENTPD6	3.603	0.0240534
LUZP1	3.57758	0.0157274
DCBLD2	3.57515	0.0257592
ESYT2	3.56	0.022331
RAB7A	3.54596	0.0353122
ZCCHC6	3.5411	0.0140897
TAF13	3.53899	0.0431148
AP3D1	3.50594	0.00809155
SETD2	3.48027	0.0254755
SLC2A13	3.45942	0.0387915
CDK1	3.4558	0.000211788
BOLA2	3.45578	0.0199537
ATXN2L	3.44872	0.0326046
SART3	3.43678	0.00397733
CUL4B	3.4364	0.0255927
TPX2	3.43517	0.000195702
MIS18BP1	3.43465	0.0225354
SDC1	3.41436	0.00180793
NOP16	3.39499	0.0132838
SH3D19	3.38942	0.0335046
AKT2	3.38632	0.0192798
NUDT16	3.37828	0.03528
CALM3	3.3666	0.0323127
KIF21A	3.36307	0.0246708
CASK	3.35186	0.0231762
MARCKS	3.32004	0.0187065
TCP11L2	3.31233	0.031705
DDX6	3.31025	0.0386507
PRRC1	3.30525	0.00736049
AKAP13	3.30321	0.0291354
EEA1	3.29188	0.0278062
CCNK	3.28651	0.0312973
MOB1A	3.28006	0.00752464
ZNF652	3.2743	0.0133581
GTF2A1	3.26425	0.0272107
CALB1	3.25441	0.0392586
KIAA0101	3.2536	0.00181872
APC	3.22654	0.00527888
NIPBL	3.21198	0.0145339
NCAM1	3.20903	0.033767
TFAM	3.17884	0.00742497
SCAF11	3.17175	0.000338631
TOP1	3.15532	0.0175073
CDK6	3.14793	0.0024975
AURKA	3.14786	0.0010234
PLA2G1B	3.14491	0.0134587
CSNK2A1	3.13618	0.033541
SIKE1	3.13348	0.0106843
H3F3A	3.09518	0.028225
DHX36	3.09405	0.00655748
GOPC	3.09111	0.0211482
ZCCHC7	3.08971	0.016364
THUMPD3	3.07826	0.00838307
CENPF	3.07318	0.00125471
PRC1	3.02473	0.000901446
CPEB4	3.02431	0.0208373
CNOT4	3.00285	0.0292223
CCDC186	2.99579	0.013026
POLR2J4	2.98838	0.0227218
ANKRD11	2.98725	0.0399446
HSF2	2.98512	0.0176593
HIST2H2AA3	2.9791	0.0185032
STAM2	2.97333	0.0373506
FAM19A4	2.96883	0.0216661
ANKRD12	2.96441	0.0016341
VPS13B	2.95778	0.0110375
ESF1	2.9576	0.00308407
VMP1	2.95135	0.0282619
CDC42BPA	2.94936	0.00762658
BCL2L1	2.93738	0.0133414
ZWINT	2.93719	8.21472e-05
MSANTD4	2.92063	0.030122
ANLN	2.91761	0.00277475
TMTC3	2.91679	0.0319949
NRP2	2.89214	0.0236003
HIST1H1D	2.87738	0.0290701
ATN1	2.87495	0.0298957
NPY6R	2.86986	0.0471988
BHLHE41	2.86617	0.0409526
PROSER3	2.85703	0.0378839
SLC41A2	2.8525	0.00247651
PRDM2	2.84925	0.0304674
CCNE1	2.84288	0.00310469
ZMYM6	2.84203	0.0202784
CDC5L	2.84024	0.0278815
MAD2L1	2.82627	0.000221896
ATRX	2.8259	0.0053511
GRPEL2	2.79171	0.036358
ZKSCAN3	2.77979	0.0317406
GTDC1	2.77919	0.0269055
CLASP1	2.77422	0.0394532
CEP290	2.77264	0.0158658
SMCHD1	2.76775	0.0153783
EVI5	2.74777	0.0276411
BRD4	2.74708	0.00197209
BIRC5	2.74454	0.0234493
PPAT	2.74236	0.000329263
CANX	2.73596	0.0418919
RACGAP1	2.73347	0.000243797
TGS1	2.73032	0.00905699
EML4	2.72231	0.00565557
LTBP1	2.72069	0.0484728
PTTG1	2.71571	0.00324995
YTHDC2	2.70844	0.0169441
MPV17L	2.7077	0.0274319
ZNF445	2.69127	0.0169772
NAPEPLD	2.68891	0.0030628
ATP11B	2.67596	0.0124487
SPN	2.67293	0.0178621
UBN2	2.65961	0.0228678
DUBR	2.65878	0.00591277
CEP89	2.65526	0.0283334
SENP5	2.65221	0.0356395
SUDS3	2.64031	0.000285506
WDR60	2.63849	0.0301411
GGA2	2.63222	0.00484962
TYMS	2.6302	0.000683552
ZBTB7A	2.62411	0.00591343
CNST	2.61872	0.0483489
TMOD3	2.60896	0.0209927
COL1A1	2.6086	0.00730637
ITCH	2.60647	0.018359
RFFL	2.59888	0.0180548
PHF3	2.5964	0.0120909
DNM3	2.59152	0.00704419
ASAH2B	2.59058	0.0291088
CDC27	2.57779	0.00589511
PCGF5	2.56957	0.0406202
VPS53	2.56322	0.0244848
MERTK	2.56136	0.00811177
HAUS6	2.56062	0.00680679
RPARP-AS1	2.55723	0.033599
MKI67	2.54384	0.0196586
HIST1H1E	2.52944	0.0395356
SPAG9	2.52731	0.0141364
IDS	2.52538	0.00528617
TSPAN12	2.52457	0.0214346
THSD4	2.5218	0.00397052
FBXO3	2.51393	0.00479464
AP3B1	2.51291	0.0185653
NAPG	2.51043	0.0111348
COL5A1	2.50372	0.0137564
SEPSECS	2.50364	0.0109236
CNNM2	2.50174	0.0317285
TAF3	2.49124	0.00965741
AIMP2	2.49034	0.00194481
GATAD2B	2.4902	0.00200813
CENPN	2.48487	0.00221093
TRAFD1	2.4826	0.0262262
SLC44A5	2.48188	0.0299356
CHD6	2.47971	0.0226087
RBM12B	2.47908	0.01325
CPNE8	2.47366	0.0300134
ZMYM5	2.47351	0.00548911
CDKN3	2.46916	0.00818669
BRWD1	2.46108	0.0130679
ZNF814	2.45962	0.00531295
PDE8B	2.45816	0.00994827
DNM2	2.44905	0.0340726
GINS1	2.44851	0.000307404
PRKAA1	2.44565	0.00729428
TAF9B	2.44525	0.0395726
UBE2C	2.44056	0.00764207
MIF-AS1	2.43701	0.0330675
SNX27	2.43086	0.0252967
ASPM	2.42773	0.0154689
MSR1	2.42361	0.0320677
C5orf22	2.42123	0.0359999
CAMKK2	2.40276	0.0164883
MLLT10	2.40091	0.0320199
RMI2	2.39981	0.000765975
ATAD2	2.38741	0.0172354
ZNF136	2.38521	0.000987299
MRPL44	2.38513	0.0281674
PKN2	2.38323	0.000906766
CTDSPL2	2.37996	0.0311257
CENPU	2.37949	0.00786498
LENG8	2.37791	0.00132928
SRCAP	2.37775	0.0313073
NUDT4	2.37198	0.0251866
ZNF12	2.37084	0.00239764
CTBP1-AS2	2.37046	0.0266352
FEN1	2.36785	0.00250119
NAA15	2.35977	0.014898
BBIP1	2.34976	0.00831341
MTSS1L	2.34626	0.0411633
M6PR	2.33967	0.00585098
GPATCH11	2.33877	0.0277688
TWIST1	2.33618	0.00470113
SIN3A	2.33568	0.0178382
VCPIP1	2.33461	0.0440475
FAM172A	2.33412	0.0143926
MROH1	2.3327	0.0304302
ZNF747	2.32419	0.0231284
TRUB1	2.32098	0.0317141
LMO7	2.31852	0.024252
RSF1	2.31687	0.0252555
FAM114A1	2.31476	0.0385021
SLC16A7	2.30816	0.0209897
RSRC1	2.30242	0.00759606
SMC5	2.29919	0.00712659
WHSC1L1	2.28909	0.0290588
PMAIP1	2.28472	0.0293785
RNF31	2.28239	0.0216981
FRS2	2.27755	0.0442932
OSGIN2	2.277	0.0319239
PBK	2.27433	0.0167317
PPAPDC2	2.27344	3.59158e-05
EHBP1	2.27319	0.0459618
C10orf35	2.27309	0.00335793
NUCKS1	2.26286	0.0010288
ODF2	2.26224	0.0174224
ORMDL3	2.26132	0.0199471
SLC2A4RG	2.2598	0.0117291
ILF3	2.25722	0.0173211
KDM5A	2.25434	0.00229243
CCDC174	2.25319	0.0308193
PKD2L2	2.25283	0.0297339
PPP1R2	2.24677	0.0435337
RPAP3	2.24583	0.0450828
TIGD7	2.24176	0.000235618
AHCYL2	2.24118	0.0162181
SHMT2	2.24023	0.00174894
BUB1B	2.23953	0.00454802
TMEM19	2.23858	0.000139286
SETD6	2.23667	0.000675722
DNAJC14	2.23539	0.0107424
EZH2	2.23282	0.00143386
THG1L	2.23042	0.00195091
KRR1	2.22886	0.0106239
TNFRSF4	2.22259	0.0260457
MALAT1	2.22109	0.0454582
ZNF33A	2.21982	0.00083517
KMT2E	2.21886	0.0143995
GGH	2.21596	0.00235623
ANKIB1	2.20999	5.92413e-06
TCF25	2.20692	0.00487642
MAPKAP1	2.20197	0.0330122
KMT2D	2.19964	0.0177192
PPP4R3A	2.19905	0.0275481
ESM1	2.1977	0.00200391
SAMD9	2.1958	0.000972604
MLEC	2.19396	0.00508515
APOBEC3B	2.19147	0.0220513
LRCH3	2.1912	0.0301995
E2F3	2.18459	0.00112473
PHF12	2.1787	0.0319565
DHRS4-AS1	2.17659	0.0331509
FOXO6	2.17495	0.0116103
CHD4	2.17308	0.00156156
GAS2L3	2.16507	0.00363804
ZNF197	2.16453	0.0195472
C12orf4	2.16431	0.00665592
GLCE	2.16242	0.00356315
STRN	2.15964	0.0015782
PAGR1	2.15589	0.000596118
NDC80	2.15347	0.00725539
PPIG	2.14994	0.00527654
ANKRD19P	2.14911	0.0346115
SECISBP2	2.14032	0.00362454
GPATCH8	2.13771	0.00400664
KIF20A	2.13661	0.0119582
SPINK13	2.1305	0.0326376
WNK1	2.12831	0.00398419
ZNF609	2.12743	0.0296309
CHD9	2.12212	0.00713882
CCDC125	2.11842	0.0147312
ZNF490	2.11645	0.00267486
C5orf42	2.11204	0.0198746
REST	2.11031	0.0334787
PIGN	2.10923	0.00362626
CCNB2	2.09806	0.0216615
IGSF6	2.09294	0.0154562
TIMELESS	2.09198	2.21604e-05
LINC00342	2.08852	0.00839719
TXNL4B	2.08742	0.0330061
ABCC1	2.08365	0.000178388
GPX8	2.08164	0.000120232
CALM1	2.0802	0.047273
PRKCI	2.07348	0.00547163
C4orf46	2.07203	0.00116565
SAC3D1	2.07188	0.00526276
HIST1H2AJ	2.07021	0.0462282
COX15	2.06942	0.00328975
ZNF367	2.06895	0.00578263
PDE7A	2.0671	0.0335317
ZG16B	2.06432	0.0213511
CDK12	2.06418	0.0393045
DICER1	2.06383	0.00261045
AMHR2	2.0618	0.0334052
STX16	2.05612	0.0437712
ZNF347	2.05371	0.0213595
ATP6V0A1	2.0518	0.0234685
ZNF528	2.05147	0.0402192
BMP2K	2.0445	0.00248481
BRAF	2.04287	0.0418154
RALGPS2	2.04111	0.0282172
UFL1	2.03983	0.00220381
ZNF253	2.03615	0.0171364
AMMECR1	2.03579	0.00585398
NIPA1	2.03426	0.0165624
RIMKLB	2.0338	0.0388862
PRELID3B	2.03126	0.0336238
ANGPTL2	2.0309	0.0345342
TMEM161B-AS1	2.02909	0.00336705
NFIX	2.02869	0.0296143
ANGPT2	2.02568	0.0457787
CSPP1	2.02563	0.00469283
CENPJ	2.02464	0.0388132
LAGE3	2.02445	0.0440894
ETV6	2.02337	0.00979857
DIDO1	2.01898	0.00160691
RPAIN	2.01866	0.047647
PAICS	2.01172	0.0239807
MYO10	2.01169	0.0171558
ZNF776	2.0112	0.0316079
RAB14	2.01077	0.00161068
CDCA3	2.00538	0.0138855
SPTLC2	1.99882	0.0302895
LARP1B	1.99505	0.0377257
AGAP6	1.99422	0.0269371
DHFR	1.98997	0.00176364
FANCI	1.98551	0.00300227
EIF2AK2	1.98421	0.0268435
HOXA13	1.97741	0.0287215
RAB30	1.97198	0.0172805
RANBP2	1.97039	0.0328772
FAM199X	1.96676	0.00110146
MELK	1.96658	0.0127807
SPATA5	1.96304	0.0392748
SNRNP35	1.96206	0.000167009
ATF7IP	1.95397	0.00039328
PRKAB1	1.95171	0.0191851
KIF11	1.95114	0.0198809
LSM12	1.94973	0.0156514
SPAG5	1.94798	0.0035583
TCTN2	1.93872	0.00561678
MAP9	1.93792	0.039928
WWP1	1.93621	0.00634347
ZNF107	1.93447	0.0368001
RBM48	1.92443	0.0345744
SLC7A6OS	1.92321	0.0325244
RDH13	1.92012	0.00214771
CIITA	1.92009	0.0110121
RALBP1	1.91842	0.0293247
LANCL2	1.9183	0.000367151
HK2	1.91329	0.0414229
EPT1	1.90879	0.0113748
B4GALT4	1.90478	0.0133713
HIST1H2BH	1.90459	0.0464281
HELLS	1.90446	0.0336827
ZNF548	1.90368	0.00108222
GAFA3	1.90159	0.0284235
PCDHB5	1.90146	0.0346915
UBE2H	1.9002	0.00186468
ASF1A	1.89708	0.0379617
RIT1	1.89567	0.0262508
SCAF4	1.89184	0.0227894
SRGAP2C	1.88904	0.00202191
SMC2	1.88699	0.00240845
MED25	1.88592	0.00154466
FANK1	1.88442	0.00819563
APBB2	1.88042	0.0281167
PROX1	1.88036	0.030745
SBK1	1.87961	0.0178132
KRI1	1.87902	0.0211822
HMGB3	1.87881	0.00263358
MAP3K7	1.8715	0.0118767
ARHGAP33	1.86623	0.00796809
PTPN4	1.86514	0.0188888
LOC727820	1.86174	0.0279794
LOC441454	1.86104	0.0497263
KIF4A	1.85066	0.0194723
DAB2IP	1.84907	0.0470966
SRGAP1	1.84652	0.00165806
NUSAP1	1.84283	0.00614919
HIST1H2AE	1.84203	0.0421406
NXT2	1.83913	0.0045239
TTC14	1.83823	0.00645332
SFSWAP	1.83675	0.000551968
TP53	1.83558	0.00105027
PET100	1.83504	0.00166751
CCDC7	1.83337	0.0485343
MYNN	1.83131	0.00880556
RAP2A	1.83027	0.00835507
CA5B	1.82016	0.0461496
UBE2T	1.81997	0.0168816
SKP2	1.81983	0.00130856
UBTF	1.81588	0.0308135
GNRHR2	1.81083	0.0354176
PPP4R3B	1.8089	0.00603488
LOC101926918	1.80881	0.00678584
FANCM	1.80759	0.0469693
BCL7A	1.79848	0.00517255
FEM1C	1.79804	0.00558591
SNX4	1.7969	0.0323781
ATP2B1	1.79589	0.00847787
DTL	1.79357	0.0173491
CRNDE	1.79253	0.00924281
HACD3	1.79132	0.0317235
CEBPG	1.79034	0.00549445
PHTF2	1.78556	0.000582601
ATP6V0A2	1.7823	0.0361406
C5orf30	1.7808	0.00290581
ANKRD36B	1.77628	0.000397245
LSM14A	1.7759	0.00178475
ANKRD36	1.77389	0.0078407
HOXA10	1.77052	0.00902932
RRN3P3	1.77041	0.034257
KDM6B	1.76817	0.00504616
C19orf44	1.76717	0.000117932
PPP2R2D	1.76529	0.0203338
BMPR1A	1.76403	0.0340498
CIRBP	1.76219	0.00191689
F7	1.76217	0.00986433
NUP107	1.762	1.11932e-05
LMLN	1.7572	0.00399513
TRMT6	1.7568	0.00273823
EDA	1.75559	0.031851
TNPO1	1.7537	0.00156778
PARPBP	1.75281	0.00652451
SPIRE1	1.75219	0.0388123
SAAL1	1.75104	0.0182787
ANP32B	1.75081	0.0113237
CEP120	1.74929	0.0473382
ATP8B3	1.74589	0.0330392
KNOP1	1.74422	0.0165546
TSR2	1.74389	0.0326395
ZFP28	1.74376	0.0105129
NFYC	1.74118	0.00471132
ZNF800	1.74117	0.0325267
ZNF618	1.73866	2.76135e-05
ZSCAN25	1.73438	2.98136e-05
C10orf88	1.73277	0.00133368
LOC441081	1.73249	0.00528208
ZNF334	1.72613	0.0169813
IL13RA1	1.72508	0.0421829
FAM126B	1.72307	0.00615772
ADGRA2	1.72214	0.0429877
RHNO1	1.72207	6.97773e-05
PKLR	1.72138	0.0403306
WDR41	1.7213	0.00255183
PSMC3IP	1.71874	0.012301
TAF1	1.7165	0.00220464
RASGRP1	1.71541	0.00545033
CDCA7L	1.71463	0.0237249
FBXL13	1.71389	0.0152188
GRAMD1C	1.71092	0.017151
FOXM1	1.70879	0.0251596
NUF2	1.70826	0.0287274
ZFAND3	1.70458	0.0162095
RSPH3	1.7043	0.00378048
CCDC59	1.70266	0.0196241
COPS7B	1.70139	0.0439354
UTP20	1.69969	0.000523629
APOL2	1.69872	0.0218422
NNT	1.6986	0.0309499
FIP1L1	1.69768	0.0296673
MTERF1	1.69688	0.0172796
AGO2	1.69175	0.0421761
PAF1	1.68415	0.0108819
ZNF37BP	1.68324	0.00426475
ZNF292	1.68167	0.00410793
NIN	1.67842	0.00298396
RIF1	1.67751	0.00686795
CLN6	1.67553	0.015366
ZNF675	1.67383	0.0276234
SLF1	1.67236	0.000748975
UVSSA	1.67166	0.000141718
C20orf196	1.67135	0.0143854
GLIPR1	1.67102	0.0324918
CENPO	1.66701	0.00764552
BISPR	1.66452	0.00551599
CCDC102B	1.65591	0.0239868
PLEKHG4	1.65459	0.0242865
MEGF8	1.65348	0.00334601
RBM3	1.65328	0.0230473
RNPC3	1.65102	0.0218065
MAN2A1	1.64959	0.00348437
CEP192	1.64858	8.4739e-05
HMMR	1.64545	0.0326246
ANKRD17	1.64325	0.00595257
GTPBP3	1.64269	0.00160189
ZNF254	1.64262	0.0184791
WBP4	1.64101	0.00877604
ZNF414	1.64068	0.0405325
PCNXL4	1.6361	0.00499479
LOC102724156	1.63546	0.00733296
LYSMD1	1.63282	0.0208411
AGAP1	1.63187	0.00493579
ZFP62	1.63156	0.000451434
NUTM2A-AS1	1.62799	0.0263992
RHOBTB3	1.62522	0.00874216
SLC25A25-AS1	1.62385	0.00695308
ZNF552	1.62379	0.0184892
ATG4D	1.62126	0.0206933
NR2C2AP	1.62011	6.92677e-05
BPTF	1.6185	0.00333672
ZNF626	1.61649	0.0340202
RNASEH2A	1.61365	0.00429395
RNF14	1.61255	0.00159153
EIF2S3	1.61106	0.000312584
XRCC4	1.60999	0.00517242
JPX	1.60731	0.0231242
LMNA	1.60637	0.00969481
C9orf91	1.60502	0.00235067
CDCA5	1.60191	0.0243756
MDM2	1.60062	0.00182417
KDM2B	1.60005	0.000547382
GAD1	1.59691	0.0481509
FAT1	1.59446	0.0473046
PIK3CB	1.59273	0.0105867
ZNF658	1.59241	0.00571714
PNO1	1.59058	0.0038425
RHBDD1	1.58295	0.0117907
TP53INP1	1.58208	0.00108353
ASXL2	1.58173	0.0152673
CLCN4	1.57763	0.0178261
SLC11A2	1.57647	0.0236665
HAS3	1.5747	0.0457928
ALG10	1.57258	0.0191993
CCDC113	1.57243	0.0224187
NCAPD2	1.5683	0.0113422
FAM149B1	1.5679	0.0371077
GCA	1.56744	0.00268818
2018-03-06	1.56281	0.000160492
AHCTF1	1.56198	0.000221758
RFC3	1.55708	0.0142932
YTHDF1	1.55557	0.00197986
ZBTB20	1.55451	0.0123531
SRPK2	1.5531	0.000605324
MCM8	1.55005	0.0130638
HMGB3P1	1.54976	0.000965001
CYLD	1.54621	0.0387594
MIS18A	1.54432	0.00137276
MKRN1	1.54179	6.08523e-05
FIGNL1	1.53714	0.00580844
PRIM1	1.53663	0.00535125
XRCC1	1.53492	0.000309257
GSR	1.53492	0.018616
ZNF780B	1.53353	0.029292
ANKEF1	1.53018	0.0328779
CDYL	1.52916	0.0464294
CDC73	1.52909	0.0165266
TMEM2	1.5281	0.037991
MRE11A	1.52624	0.0171358
CKS2	1.52534	0.0118771
KLHL42	1.52533	0.0386462
G2E3	1.52461	0.0300141
CYTH2	1.52269	0.0225322
DNAJC1	1.52256	0.00102437
ZNF570	1.52224	0.0364748
SUV39H1	1.51727	0.00769504
ZER1	1.51323	0.0189826
TRIM38	1.50809	0.00241717
FCF1	1.5072	0.0444657
BPNT1	1.50431	0.0145015
PDCD2L	1.50243	0.0113356
ZNF484	1.50219	0.0352886
CCNA2	1.50134	0.00457578
TTC28-AS1	1.50078	0.0280543
FGFR1OP2	1.50064	0.0228753
ZNF518A	1.4984	0.00646263
MAPKAPK5-AS1	1.49829	0.000215643
PHF8	1.49147	0.00152602
CXCR4	1.491	0.0109622
NCOA3	1.48823	0.000246562
ZNF221	1.48594	0.0380834
BARD1	1.48527	0.00110786
STK4	1.48158	0.00750561
NUP155	1.47874	0.00785326
TTC25	1.47739	0.0355876
CWC27	1.47713	0.0200898
CISD2	1.47429	0.031593
EIF4EBP2	1.47397	0.0129789
LOC283861	1.47346	0.0431169
ZNF782	1.47315	0.000721324
COQ7	1.46958	0.0126617
IFT74	1.46632	0.01237
ZNF33B	1.46215	0.00796833
MYBL1	1.46159	0.0175532
ZNF85	1.45883	0.0381255
SSRP1	1.45872	0.0235871
SHCBP1	1.45777	0.0349741
TRIM14	1.45701	0.0392062
SUPV3L1	1.45544	0.00495595
SNX29P2	1.45508	0.012363
UBR2	1.45462	0.00208673
ZNF696	1.45436	0.0131229
RSPRY1	1.45244	4.71057e-05
RAB11B	1.45183	0.0378768
GEN1	1.45034	0.00072364
BRD2	1.4491	0.023088
TMED4	1.44886	0.00315588
FPR3	1.44873	0.0476488
RASEF	1.44841	0.0222745
PAQR8	1.44838	0.0403284
LOC100505915	1.44752	0.0211755
PSRC1	1.44512	0.0288227
LOC55338	1.44444	0.0104993
ZNF57	1.44441	0.0225084
CLPX	1.44411	0.00841066
FANCD2	1.44367	0.0111056
LRRFIP2	1.44325	0.0265966
CEP97	1.44276	0.011975
ZNF554	1.44119	0.00308433
PRRT3	1.4398	0.028871
MATR3	1.43905	0.0417421
C17orf97	1.43822	0.0243294
TMEM234	1.438	0.0133169
RBBP6	1.43718	0.000949767
LOC100129112	1.43557	0.0428195
LOC389834	1.43247	0.0118288
CBX1	1.43211	0.0426068
BMS1P6	1.43088	0.00931679
C19orf68	1.43029	0.0263136
CASKIN1	1.42983	0.0340776
DPH6	1.42904	0.0193972
PPHLN1	1.42664	0.000128143
GAR1	1.42535	0.0177663
MAP3K1	1.42496	7.91871e-05
GINS2	1.42353	0.012804
TCAF1	1.42267	0.0362547
C14orf37	1.4194	0.0376692
ZNF79	1.41896	0.00565058
ZNF606	1.41881	0.00551691
SFXN1	1.41547	0.00719791
NADK2	1.41485	0.00958655
MTF2	1.41372	0.00748934
MED1	1.41203	0.0346492
GPT2	1.41157	0.0106032
MAZ	1.41005	0.00311197
SLU7	1.40895	0.00988695
SCAMP2	1.4088	0.046444
DCAF5	1.40633	0.0283896
STK35	1.40573	0.00510023
RBM43	1.40466	0.00118275
UBN1	1.39994	0.0101659
RAB12	1.39985	0.0233216
KIAA1586	1.39921	0.0146444
CDC25B	1.39851	0.00106123
TM9SF3	1.3968	0.0211078
MGEA5	1.39505	0.000357474
CBLN3	1.39379	0.0396073
DTWD2	1.39207	0.0111984
KIAA1958	1.38972	0.0108969
LYRM7	1.38742	0.00523703
ZNF225	1.37957	0.0434697
CHMP4B	1.37888	0.0207306
HIST1H4H	1.37752	0.0414695
RMI1	1.37606	0.0276535
IREB2	1.37595	0.018705
LOC645513	1.37579	0.0244815
FBXW7	1.36969	0.0107559
ZNF224	1.36958	0.000230513
ABHD10	1.36839	0.00167946
ZNF346	1.36469	0.000820236
SGPL1	1.36342	0.0125414
LOC100287497	1.36149	0.0270921
ASB8	1.35957	0.00312313
TIGD1	1.35837	0.0074501
GPSM2	1.35795	0.00813506
SHFM1	1.35781	0.00700638
DPY19L2P2	1.35597	0.00472022
ZNF397	1.35484	0.0283012
FEM1B	1.35404	0.0497409
ARHGEF9	1.35364	0.0360346
ZBTB46	1.35099	0.0358746
RNF43	1.3491	0.0323544
TMEM57	1.34759	0.00411633
TLDC1	1.34656	0.00115145
GUSBP2	1.34634	0.029975
GLG1	1.34574	0.0011981
POLR2D	1.34516	0.0266736
ZIK1	1.34185	0.0446766
CARNMT1	1.34172	7.70134e-05
ZNF155	1.34151	0.0126938
ZNF564	1.34006	0.000506891
TNIK	1.33972	0.0154269
LRRC37A3	1.33702	0.00328574
ACVR2B	1.33602	0.0166897
ZDHHC21	1.32769	0.00743669
CIR1	1.32518	0.00291585
EFCAB11	1.3205	0.00167395
DHX32	1.3203	0.016327
PLXDC1	1.31863	0.0308547
COX19	1.31634	0.0121621
PURB	1.31099	0.0442798
NRIP1	1.31008	0.00983828
SMARCE1	1.30936	0.0484827
SPIN4	1.30921	0.00424845
GTF3C4	1.3089	0.0241763
ZNF562	1.30758	0.00142643
INO80D	1.30758	0.00168434
TUFT1	1.3063	0.0237239
MNS1	1.30584	0.0252759
MRPL45P2	1.30562	0.0426325
MRPS30	1.30398	0.00780222
FGFR1OP	1.30373	0.0487947
MIRLET7D	1.30302	0.00959585
TMEM129	1.30149	0.0315228
STIM2	1.30101	0.0141498
PLEKHF2	1.3003	0.00386878
CDC6	1.29893	0.0270718
MIR181A2HG	1.29771	0.0140161
ZNF680	1.29744	0.00585383
RBMS2	1.29708	0.0173406
DERL1	1.2968	0.0462844
ZNF45	1.29575	0.000376591
RGP1	1.2957	0.0219098
LMNB1	1.29291	0.0114982
SON	1.29219	0.0144024
PAQR4	1.28947	0.00980949
CDCA4	1.2858	0.00652327
FILIP1	1.28516	0.0496809
LCA5	1.28497	0.0426138
NUDT6	1.2835	0.043589
ORC6	1.28242	0.00862353
ZCCHC10	1.28007	0.0235308
RBM12	1.27978	0.00787443
APAF1	1.27937	0.0015261
DAND5	1.27701	0.0291582
PYROXD1	1.27634	0.0040075
ZC3H7A	1.27599	0.00859108
PDCD5	1.27452	0.0198401
ZNF277	1.27374	0.00539486
IRF2BP2	1.27373	0.0426659
DUSP10	1.27194	0.0344765
KIF5B	1.2679	0.0300163
HNRNPL	1.26592	0.000655397
RRBP1	1.26575	0.0132828
FAM91A1	1.26546	0.000657325
CAPN7	1.2649	0.0397087
VPS41	1.26433	0.00372073
VRK1	1.26402	0.00404229
MED29	1.26217	0.0128689
ZNF320	1.26106	0.00957083
ZMYND8	1.25969	0.0130052
DDX58	1.2572	0.000654959
MGA	1.25592	0.0337576
RNMT	1.25461	0.012418
ZC3H8	1.25274	0.0040426
EIF3A	1.25062	0.0453935
OARD1	1.24928	0.0144902
DPY19L4	1.24831	0.00716529
ZNF132	1.24794	0.0462206
DHDDS	1.24509	0.00694247
RAB35	1.24121	0.0461018
RHPN2	1.24076	0.0431018
OTUD1	1.23611	0.00645579
RFWD3	1.23366	0.00359191
LIAS	1.23357	0.0120336
SCAMP4	1.23189	0.000559569
MBD6	1.23167	0.000868069
PLAGL2	1.23166	0.0413289
MAP4K3	1.22961	0.00101659
ARL6IP1	1.22926	0.0012713
FSD1L	1.22906	0.0353339
MTERF4	1.22899	0.0223131
CKAP2	1.22745	0.00796823
LSM14B	1.2261	0.0341835
LINC01004	1.2251	0.0142271
CCNG2	1.22436	0.00278601
SOX12	1.22357	0.00941691
ELF4	1.223	0.0329
LCORL	1.22254	0.0233565
WIBG	1.22175	0.00174664
BRF1	1.21824	0.033223
SMARCA4	1.21745	0.00443642
NUB1	1.21668	0.00424564
NPM1	1.21539	0.00858485
ZNF93	1.21202	0.00860744
METTL6	1.21156	0.0105845
NSD1	1.20994	0.00213018
GINS3	1.20921	0.00566016
GPATCH2	1.20854	0.0178296
SPATS2	1.20849	0.00353467
ZNF629	1.20794	0.0137091
YIPF6	1.20725	0.0328317
LOC100507557	1.20387	0.00641058
TNPO3	1.20343	0.00125706
CDC14A	1.19983	0.0489256
PPWD1	1.19909	0.000152957
SUCO	1.19824	0.0105882
C12orf66	1.19673	0.0169691
TAS2R14	1.1962	0.0213589
THRA	1.19597	0.0378787
ZNF256	1.19525	0.0299278
ZNF775	1.19402	0.032531
LAT	1.19272	0.0180096
TOP3A	1.19257	0.0436805
SDAD1	1.19123	0.00369617
CENPH	1.1907	0.00362423
STYX	1.18854	0.0077913
KIAA2013	1.18715	0.0261729
NCBP1	1.186	0.0488134
BRWD3	1.18548	0.0341211
OPHN1	1.18294	0.0151187
ADAM10	1.1761	0.00264033
TMEM106C	1.1758	0.00895608
ANKRD28	1.17552	0.0116005
KIF22	1.17534	0.00772909
UBTD2	1.1742	0.0023377
UTP15	1.17303	0.0291275
TMEM101	1.17271	0.00417546
TRIM41	1.17111	0.000291388
NCAPG2	1.16971	0.0357201
PRKAB2	1.16839	0.0404188
SET	1.1666	0.027255
MYO6	1.16354	0.0068801
SPRED1	1.1617	0.0180587
FRMD8	1.16139	0.0180525
ZNF786	1.15928	0.00999498
DDX27	1.15707	0.0289011
KDELR1	1.15573	3.19605e-06
PNMA6A	1.15452	0.0475901
SERINC3	1.15278	0.0183713
NAA40	1.15166	0.00108646
MTFR2	1.15005	0.0317763
ZNF420	1.14708	0.00540585
DDHD1	1.14699	0.0102218
CHTOP	1.1456	0.0279249
PIAS1	1.14157	0.0221844
NFATC3	1.14095	0.0016921
LOC100129550	1.14047	0.0125124
CDK5RAP2	1.14028	0.0168013
OSER1-AS1	1.13975	0.043506
SPICE1	1.13878	0.0279503
KLF10	1.13846	0.0498763
TACC3	1.13721	0.047504
POLE2	1.136	0.0302449
C6orf106	1.13567	0.0358901
POM121	1.13496	0.00740104
C5orf15	1.1326	0.000356976
TRIM4	1.13255	7.56005e-05
BLCAP	1.13254	0.0037609
PARGP1	1.12997	0.0480829
ATG16L1	1.12357	0.0263115
ASH1L-AS1	1.12311	0.00677844
YAF2	1.12116	0.0405718
MANEAL	1.12099	0.0215543
CYP2U1	1.12086	0.0417579
LOC100287896	1.11972	0.0132427
MMP19	1.11846	0.00230856
PAPD5	1.11507	0.0209941
NUP93	1.11316	0.00326789
ZNF148	1.10943	0.00391442
CEP72	1.10862	0.0443315
CTBP1-AS	1.107	0.0389265
ZBTB43	1.10652	0.00365838
IFNAR2	1.10565	0.0467229
RBL1	1.10545	0.00791914
WDR70	1.10473	0.00140381
ZXDA	1.10397	0.0146891
AARS2	1.10316	0.0339529
PMS2P3	1.10075	0.00134796
SGOL2	1.09763	0.0449158
RBAK	1.09747	0.00188839
ADNP	1.09528	0.000281852
POC5	1.09302	0.00754108
ZNF260	1.09282	0.0342299
PEX11B	1.09264	0.00401225
IK	1.09248	0.0114337
WWP2	1.09005	0.0101245
TRIM23	1.08721	0.0134413
PWP1	1.08646	3.10994e-05
SUV39H2	1.0853	0.0182723
EXOSC9	1.08403	0.0218378
UBXN4	1.08235	0.0199848
SFPQ	1.08228	0.0355092
TRIAP1	1.07881	0.0092904
ZNF267	1.07437	0.00910914
KIZ	1.07386	0.0418583
RABL6	1.07123	0.0223821
FAM185A	1.06953	0.0303161
TIGD2	1.06684	0.025959
OTULIN	1.06568	0.0200564
NEDD1	1.06545	0.000252977
RBM41	1.06515	0.00450732
FKSG49	1.06283	0.0119561
SNRPD1	1.05965	0.04009
ARMC10	1.05492	0.0335943
LOC100506083	1.05375	0.0252863
ARSK	1.05355	0.0311119
TIMM8A	1.0534	0.00407545
ARHGAP25	1.05264	0.0494124
NFE2L3	1.05149	0.0495057
NOP14-AS1	1.05089	0.0144099
ZNF330	1.05049	0.0479742
LOC284023	1.04879	0.0175504
PPP6R3	1.04735	0.0132661
SMA4	1.04717	0.0254478
FAM222B	1.04462	0.00920251
TMEM68	1.04362	0.0166641
CEP135	1.04333	0.016509
CCNF	1.04292	0.00668034
CDK4	1.04247	0.0197069
PGGT1B	1.04201	0.00901017
ERVH-1	1.04154	0.028868
LINC00938	1.03665	0.0253214
CETN3	1.03648	0.0289411
NUDT1	1.03592	0.018236
ERCC5	1.03592	0.0417404
SEC61A2	1.03562	0.0297225
NAIP	1.03289	0.0272963
ATF1	1.03183	0.0303788
RMND5A	1.03175	0.0342302
THAP9	1.02659	0.0173577
DICER1-AS1	1.02439	0.0162159
DYRK2	1.02407	0.0419727
GATAD2A	1.0233	0.0362333
ZNF92	1.02309	0.0158054
KIAA1429	1.02154	0.0192313
NKTR	1.0155	0.0262382
NDC1	1.01308	0.0294749
MSH2	1.01252	0.0374523
NRDE2	1.0087	0.00186423
AVL9	1.00858	0.0132452
INTU	1.00826	0.0350236
MLXIP	1.00695	0.0256587
LINC00998	1.00674	0.0332219
PRIM2	1.00507	0.0115861
ZSCAN29	1.00504	0.0493229
ZNF557	1.00492	0.0263465
SYS1	1.00455	0.0434121
ZNF766	1.00149	0.00240864
CSE1L	1.00104	0.0406675
C21orf59	1.0009	0.0147179
SMC6	1.00077	0.0245067
COLCA1	0.998205	0.0113744
ZNF600	0.997764	0.0176326
FBRSL1	0.994805	0.015405
FANCG	0.994304	0.0458623
SLF2	0.993528	0.0444452
MCM3	0.991767	0.0192014
TH2LCRR	0.989553	0.0358251
ZNF195	0.989075	0.0261179
SNHG17	0.988284	0.0146571
USP6NL	0.987958	0.0365552
DCUN1D1	0.98771	0.00227655
OSBPL11	0.984526	0.00858451
CNOT2	0.983656	0.00153773
CENPE	0.980747	0.0418452
PA2G4	0.979935	0.00309573
ZNF350	0.978481	0.00339403
PRKDC	0.977149	0.0138183
BBS4	0.976343	0.0368533
LOC440434	0.976218	0.0416283
EIF4B	0.97385	0.030232
HNRNPUL1	0.971255	0.00157162
WDR5	0.970893	0.0300246
PMCH	0.970718	0.0447544
CHERP	0.969502	0.000866637
RPRD1B	0.969501	0.00121248
HPS4	0.968581	0.00710476
ANKLE2	0.968443	0.0443268
RAD18	0.968333	0.0350285
KBTBD2	0.967785	0.0186995
PMS2P1	0.967061	0.00240351
FAM200A	0.966966	0.0260175
LPGAT1	0.966177	0.0418352
TRAPPC6B	0.966044	0.0143183
NUP214	0.965411	0.00155063
ZBTB14	0.965092	0.00525518
ZWILCH	0.960192	0.0370918
LOC100499489	0.959619	0.0295666
MDM1	0.958029	0.0459014
ZNF19	0.957671	0.011571
KLF7	0.957392	0.040673
GLE1	0.957062	0.0249869
VTI1A	0.957039	0.047657
SFT2D3	0.955882	0.0265272
KHSRP	0.955793	0.0015012
C6orf47	0.955642	0.033909
C17orf75	0.954774	0.0382018
DNAH3	0.953704	0.0197478
PRICKLE1	0.950676	0.00788644
ERCC2	0.950281	0.0181766
INTS7	0.948748	0.0148496
DNAJC9	0.947989	0.0121205
PYGO2	0.947738	0.000978404
POFUT1	0.947544	0.0104817
CDK7	0.94701	0.0124151
AKIRIN2	0.945025	0.025688
CSNK1G1	0.943197	0.031026
APOBEC3C	0.943136	0.01384
PCBD2	0.94157	0.0128831
MTMR1	0.941192	0.0193581
KPNB1	0.940884	0.00295057
GID8	0.936685	0.00233864
ZNF75A	0.932138	0.014167
AGAP9	0.930733	0.0250418
HAUS5	0.930514	0.032201
RAE1	0.929314	0.0072342
MON1B	0.926917	0.0284366
PRPF38A	0.926682	0.0425384
CCDC126	0.926637	0.0110939
URI1	0.926487	0.0147441
UTP23	0.925809	0.00541757
CLINT1	0.925482	0.00499592
PPP2R5E	0.924977	0.0134646
CENPC	0.924873	0.0215299
COPG2	0.924054	0.0330017
MFSD8	0.918164	0.0250273
ANAPC4	0.917802	0.00467814
ZKSCAN5	0.917415	0.00798965
HNRNPA1	0.917003	0.00636115
TATDN3	0.916228	0.029509
TNFSF9	0.913907	0.0148536
ZNF8	0.9139	0.0139805
PHF20L1	0.910764	0.038649
SLC25A27	0.910576	0.0495968
DTX2P1-UPK3BP1-PMS2P11	0.908187	0.00377014
ZNF441	0.907369	0.00373456
CAST	0.907142	0.0213813
OCIAD1	0.906603	0.0382975
SZT2	0.905458	0.023155
PRCC	0.904081	0.0208917
OXTR	0.903798	0.0368919
ZNF2	0.902699	0.023387
SP1	0.901587	0.000151833
THAP5	0.901313	0.0392105
TMEM67	0.900903	0.0239925
RB1CC1	0.900869	0.0377728
DROSHA	0.900533	0.00690488
NEK3	0.900163	0.0250925
CS	0.899801	0.0219493
RMDN1	0.898029	0.0135967
ADCK2	0.896621	0.0139921
ZNF235	0.894179	0.0207554
C5orf34	0.893615	0.0276192
DMXL1	0.891187	0.0129698
NDUFA9	0.884568	0.0406479
CPSF3	0.883048	0.00731463
LOC284513	0.881896	0.0248429
SEPT7P2	0.880672	0.0210298
ZNF84	0.87998	0.0226036
BFAR	0.875866	0.00550144
DBR1	0.874986	0.0220419
MOB1B	0.873811	0.0179005
OSER1	0.873613	0.00432462
OS9	0.872307	0.00283728
RNF170	0.871804	0.0475623
RC3H2	0.871252	0.0256421
PRUNE	0.868351	0.00650899
SOS1	0.868248	0.0175995
APMAP	0.867958	0.0054196
XRN2	0.863802	0.0163274
ZNF227	0.862623	0.0327861
STARD7	0.862075	0.0297765
RICTOR	0.861189	0.0284202
C12orf65	0.860284	0.00558825
TEFM	0.858626	0.0349729
CMTR2	0.855988	0.0327621
RCL1	0.853349	0.0499764
TCF3	0.852752	0.0213381
TACO1	0.851211	0.0406228
C10orf12	0.846931	0.0320782
BMS1P5	0.846103	0.0220146
ZCCHC9	0.845672	0.0163711
MAP3K2	0.844819	0.000176279
SMARCD2	0.84351	0.0165238
PAXIP1-AS1	0.843364	0.0422041
SAE1	0.838791	0.0108559
RAPGEF6	0.838236	0.0202961
LINC01560	0.838169	0.0443349
THOC2	0.836005	0.0160045
DDX28	0.833148	0.049587
ZBED3-AS1	0.830943	0.00711462
BAZ1B	0.830409	0.0230708
TMEM254	0.829752	0.00265247
GTF2IP20	0.829703	0.00182985
FUS	0.828706	0.00587233
DIAPH1	0.826016	0.0270399
LAS1L	0.82594	0.028876
ARMC1	0.825053	0.00787514
CKAP5	0.824527	0.0388891
R3HDM2	0.824152	0.0257819
TBC1D20	0.823616	0.0381557
ZC3H14	0.821321	0.0183969
DDA1	0.819547	0.0279565
LOC401261	0.818795	0.0396903
TMEM241	0.818112	0.0273391
SENP1	0.817922	0.0370058
WDR53	0.815435	0.027322
CXorf38	0.814627	0.0187641
MED26	0.813991	0.0185342
CCT6A	0.813799	0.0143882
LOC153546	0.813374	0.0327445
FAM92A1	0.811159	0.0428005
ZFHX3	0.811039	0.0247042
RAB40B	0.808318	0.0378267
MRS2	0.804016	0.0360986
ZNF138	0.803947	0.006722
TTC5	0.803362	0.0111819
NBN	0.802705	0.0117361
RBM33	0.801268	0.000194781
CD2AP	0.797941	0.0185537
ZNF182	0.794251	0.0289214
FAM86C1	0.792345	0.0493637
ZFP64	0.792136	0.00408876
LOC100288675	0.791358	0.0242603
PPM1B	0.790064	0.0225392
DCAF16	0.789619	0.0245226
IPMK	0.78817	0.0461632
DDX49	0.787428	0.00580888
C19orf54	0.784761	0.0281508
WIPI2	0.784611	0.0211044
TCF19	0.783165	0.0494187
NFYA	0.782852	0.0382359
WIPI1	0.779732	0.0452418
RNF139	0.777529	0.0413961
CBLL1	0.776537	0.0457021
FUBP3	0.77513	0.00325808
CEP57L1	0.774432	0.0218434
DOPEY1	0.773757	0.0214
FAM122B	0.773331	0.0434313
LOC153682	0.773324	0.0173169
ALKBH3	0.773202	0.00687058
FAM13A-AS1	0.771222	0.031413
ZNF3	0.766862	0.0233403
DHFRL1	0.765156	0.0236846
ZNF614	0.762523	0.0309456
CLDN12	0.759015	0.0187501
MED7	0.752418	0.0248836
RECK	0.74986	0.0158663
SAP30BP	0.749013	0.0342949
ING3	0.748367	0.0379303
TRIT1	0.742312	0.0224788
DDX55	0.742132	0.0269361
ENSA	0.74195	0.0318254
RNF38	0.740562	0.030249
POLR2A	0.739947	0.0345406
COX6B1	0.73979	0.0147549
LNX2	0.738389	0.0446956
RECQL4	0.734982	0.0387803
MRPS27	0.734785	0.0361988
TTC30A	0.733403	0.0231204
BAZ2A	0.732416	0.0344734
RWDD3	0.728386	0.0328854
CDV3	0.728106	0.0456453
UBR5-AS1	0.726458	0.0173353
RNF2	0.724745	0.0251857
DTNBP1	0.723807	0.0332894
CACUL1	0.723176	0.0443704
YIPF2	0.723037	0.00884564
PAXIP1-AS2	0.722416	0.0425002
FBXO34	0.722119	0.0311167
TTLL5	0.719517	0.0226545
CACFD1	0.717813	0.0285381
B3GAT3	0.716952	0.0273869
AP1G1	0.71683	0.0251479
RLIM	0.713223	0.0350109
MALT1	0.708532	0.00327863
UBL5	0.70841	0.0327754
LOC100287590	0.708249	0.0425511
GLTSCR1	0.706083	0.0124429
EIF4E2	0.706048	0.0330815
GIN1	0.70375	0.0415113
PPP4R2	0.701241	0.0312192
AGAP11	0.699797	0.0304462
SENP6	0.698638	0.0462813
TUBGCP5	0.696023	0.0273461
VANGL1	0.694975	0.0443695
OSGEP	0.693217	0.0486662
NCOA5	0.690643	0.0398233
C16orf72	0.689659	0.0165159
EXOC1	0.687274	0.0117158
CNOT6	0.685081	0.0301607
ZNF140	0.684959	0.0477247
GPR107	0.68079	0.0102283
ZNF665	0.677967	0.0446323
GSS	0.676549	0.0407177
ELK4	0.676506	0.0327555
HNRNPM	0.675511	0.0311893
GCFC2	0.674146	0.00885392
PRR12	0.672635	0.0263312
MIER3	0.67205	0.000100028
ZNF701	0.671225	0.0284924
PARS2	0.665075	0.0320111
PTPRA	0.66082	0.0300289
RBM27	0.657563	0.0471688
SPIN1	0.649692	0.0129316
SLC25A16	0.649648	0.0231622
CPSF4	0.644529	0.017629
XRN1	0.644198	0.0151381
ASH2L	0.642297	0.0442046
FZR1	0.641881	0.0483251
RAD51-AS1	0.639796	0.0433271
ABL2	0.639049	0.0355559
DHX35	0.638946	0.00894903
IL17RA	0.635828	0.0396498
CES3	0.630972	0.00186356
LOC729291	0.62539	0.0422497
DHX38	0.623419	0.00555123
LEMD3	0.623306	0.0197281
CASP3	0.622742	0.0380198
SLC36A1	0.62197	0.0479484
FAM135A	0.614099	0.0436303
FOXN2	0.613182	0.0443663
LUC7L2	0.610998	0.0173554
ZNF230	0.608727	0.0363337
SAMD4B	0.606209	0.0428171
KIAA0368	0.602766	0.0444886
SSBP1	0.598319	0.0369752
TBP	0.59755	0.0252191
XPA	0.589726	0.0460964
RNF114	0.5869	0.0283554
GPBP1L1	0.586182	0.0393448
PHBP19	0.573572	0.0385499
SMIM7	0.571775	0.0353087
ELP2	0.567347	0.0314622
KDM8	0.563158	0.0484401
KHDRBS1	0.56288	0.0352062
NONO	0.558478	0.0277993
NCBP3	0.546178	0.043459
YTHDF2	0.535416	0.0184936
HCFC1	0.534544	0.0287448
PCDHB13	0.526623	0.015833
LINC00526	0.515211	0.0352622
ANKRD26	0.505934	0.0211287
RPS4X	0.50038	0.011025
LOC101927157	0.494827	0.0340916
ZNF566	0.493314	0.0244416
UBA1	0.481093	0.0386428
ZC3H4	0.480846	0.0205083
HNRNPU	0.461699	0.0364858
KANSL3	0.444839	0.0262377
SEPSECS-AS1	0.4379	0.0118898
FAAP24	0.366567	0.0335234
OR1J4	-0.264355	0.00178136
ZCCHC18	-0.266154	0.0239576
SPNS3	-0.26938	0.000268777
PRSS50	-0.270367	0.000270271
CECR6	-0.272375	0.00459868
PDCD1	-0.273686	0.00253592
TMC7	-0.2746	9.56188e-05
BTC	-0.275605	0.0437051
SHISA7	-0.276285	0.00163798
KRTAP5-8	-0.278203	0.00312684
C2CD4C	-0.279907	7.56144e-13
ZBTB45	-0.28121	0.0439392
CES1P1	-0.281852	0.0207391
UBQLNL	-0.285882	0.000818879
IDH1-AS1	-0.287261	0.00907489
DNAH10	-0.288536	0.0239331
ERICH3	-0.289613	1.108e-06
LOC100996506	-0.290205	0.00158468
NPAS1	-0.292449	2.4174e-06
GUCA1A	-0.292765	0.0187392
GRAP	-0.292894	0.044933
FOXCUT	-0.293068	0.00200927
ND4	-0.293936	0.00813901
HAND2	-0.296138	1.77427e-06
LOC101928304	-0.296575	4.47022e-06
AKAP5	-0.297958	0.0464715
LINC01304	-0.298516	2.24048e-05
LOC729164	-0.298841	0.0284497
TBX19	-0.299597	0.0155345
NKX2-5	-0.301514	0.0281826
TDRG1	-0.30368	0.00830618
LOC100286925	-0.30373	0.0260905
LINC00958	-0.305855	0.0170323
A4GALT	-0.307458	0.0178762
KRTAP10-11	-0.309026	0.00923744
SLC25A5-AS1	-0.309611	0.000944738
SCNN1B	-0.309623	0.000280891
KLHL17	-0.310992	0.0475947
KIF19	-0.311193	0.00417587
GRM7	-0.313923	0.000221898
WFDC8	-0.315434	0.0203808
SHISA9	-0.316064	0.0316807
SPTB	-0.316297	0.00230383
FLJ33360	-0.317154	0.030833
LOC101928557	-0.319571	1.07777e-09
CALY	-0.319628	0.000552067
ODF3	-0.323433	0.0190385
UBTD1	-0.325852	0.0096586
LOC100505666	-0.326417	0.00575126
CHD5	-0.334088	0.0131913
EVC2	-0.334322	0.0265447
CEACAM3	-0.335695	0.00273609
LINC00887	-0.336386	0.0231364
MEIG1	-0.336749	0.0466801
GOLGA6L6	-0.337182	0.00893558
ABCC8	-0.338054	4.70294e-12
NRGN	-0.339005	0.034903
LOC100506235	-0.339617	0.0108404
ARC	-0.339673	0.00795295
KIAA1328	-0.342525	0.0138099
PASD1	-0.344945	0.000780388
STX1B	-0.347026	0.000624807
GABRB1	-0.347145	0.000447704
GPR156	-0.3502	0.0255593
SAMD11	-0.352908	0.0182114
LOC102724587	-0.354634	0.00319307
TDH	-0.357845	0.00191522
FLJ35700	-0.360609	3.03268e-06
PNCK	-0.361632	0.00300126
SCN4A	-0.36209	0.0367481
B3GNT4	-0.362354	0.0164333
KIF25	-0.363574	5.65191e-08
S100A7A	-0.366256	0.0041828
LOC101928343	-0.36787	0.0201497
ADAMTS15	-0.368361	0.0135702
KSR2	-0.370569	0.000186809
B3GAT1	-0.370577	1.16236e-06
KIAA1210	-0.371061	4.12054e-06
ARSF	-0.373581	0.000611626
SLC6A19	-0.37446	0.0234253
RADIL	-0.375086	0.0432863
ASIC4	-0.376911	0.0315115
SCN11A	-0.378338	0.0272978
LCE1E	-0.378936	0.010175
SLC6A11	-0.383966	0.0316081
TMPRSS2	-0.385635	0.034375
DIO3OS	-0.386022	0.000747054
HYKK	-0.389571	0.0341562
SSPO	-0.389588	0.00135147
FAM110D	-0.391368	0.000789769
GGT1	-0.393525	0.041987
CCDC13	-0.394153	9.29629e-08
LINC00566	-0.394186	0.0274564
SUN5	-0.395228	0.0356729
DEFB108B	-0.39601	0.00632372
TEX14	-0.399752	2.79961e-05
MPP2	-0.400252	0.0132593
CA6	-0.402597	0.0159406
LOC100506834	-0.403863	0.00153514
VIP	-0.405098	1.08322e-06
CSGALNACT2	-0.407535	0.0283076
LOC146880	-0.407759	0.0246122
GATA2-AS1	-0.414166	0.00222307
GIPC3	-0.415389	0.00277093
TMA7	-0.417883	0.0339104
GDF5	-0.418303	0.000272912
ZFHX2	-0.429008	0.0196002
LOC102724699	-0.430217	0.000165447
SIK1	-0.430742	0.00831953
ZBTB11-AS1	-0.433406	0.000363388
DUOXA1	-0.439103	0.00196687
BGLT3	-0.440074	0.00118621
ALPPL2	-0.442295	0.001895
DIRAS2	-0.442308	0.0411734
KCNH6	-0.443978	0.018143
ABCC13	-0.446949	0.0232248
LINC00961	-0.447012	0.00122677
NXNL1	-0.448454	1.84538e-05
LINC01016	-0.449314	0.00377116
MAP1LC3C	-0.452928	0.0207405
SAMD14	-0.458269	0.0436805
KCNA2	-0.459124	2.10844e-08
FAAP100	-0.459563	0.0489714
CCER1	-0.461713	5.85993e-06
DKK2	-0.463701	0.000196571
KCNK6	-0.463921	0.0347239
CCDC106	-0.472815	0.0179909
ADGRB1	-0.473595	0.0332916
MGC45922	-0.474168	1.84823e-05
ASIC1	-0.474465	0.000196398
BTNL3	-0.477114	0.00341633
RASL11A	-0.477129	3.57953e-10
EPO	-0.478943	0.000554251
RAX	-0.480456	7.10361e-08
LINC00642	-0.480678	3.55223e-06
USHBP1	-0.480766	0.00254264
VCP	-0.48388	0.0274457
APOA4	-0.483925	0.00161227
DPYSL5	-0.487171	0.0186746
SSSCA1	-0.495712	0.0193782
NYX	-0.497177	0.00476644
AIM1L	-0.497207	0.0428542
HSPC324	-0.497485	1.54607e-08
TSSC4	-0.499305	0.0333591
LRRN2	-0.502658	0.00515281
NRXN1	-0.502895	0.000531742
NOX1	-0.508246	0.000816654
LOC101927051	-0.508722	0.015055
COX2	-0.508799	0.00134197
RGMA	-0.510929	9.19986e-05
LOC90246	-0.513554	2.80801e-06
WSCD2	-0.518509	2.79641e-07
KCNK10	-0.518732	7.77546e-05
PPM1J	-0.520763	0.00124217
GNG8	-0.521622	6.18281e-08
SNAP23	-0.523923	0.0370279
USP2-AS1	-0.524742	0.00413736
GCKR	-0.52487	0.0428717
CNGB1	-0.524873	0.00932409
RBM15B	-0.5254	0.0363051
SOX18	-0.526596	3.16438e-06
BDKRB2	-0.528277	0.00481369
HHIP-AS1	-0.529791	0.0236627
IP6K3	-0.52998	1.25452e-07
BRSK1	-0.530178	0.0278912
ADD1	-0.532106	0.0485186
C11orf16	-0.533766	0.000149048
TXNL1	-0.536644	0.013177
ARTN	-0.538067	0.0252566
SLC22A31	-0.538272	0.00706841
RPS17	-0.542588	0.0336001
CCT7	-0.543561	0.0422766
NYNRIN	-0.544072	0.0295006
SLC17A7	-0.546311	4.89342e-05
TFAP2B	-0.547028	6.79455e-05
FES	-0.54879	0.00344953
FREM1	-0.550743	0.00502566
FBXL22	-0.550756	7.35901e-08
LINC00621	-0.55134	0.0172068
SPATA21	-0.553415	0.00667658
RRP8	-0.559012	0.0217802
GRIK3	-0.561058	3.12406e-05
SIDT1	-0.567979	0.0443793
PLB1	-0.570685	0.0195838
LOC692247	-0.571209	0.00411888
MRPL16	-0.572196	0.0416476
LINC00960	-0.575174	0.0238713
CDA	-0.575875	0.0354061
COPB1	-0.577213	0.0457079
RPS6KL1	-0.578501	0.0115069
MAP3K10	-0.579875	0.0085275
SNRPD3	-0.581277	0.0156269
ANO10	-0.581335	0.0475135
LINC00184	-0.58302	0.0229743
C22orf34	-0.584989	0.000247819
GSTM5	-0.586476	0.0451939
FNDC9	-0.589548	0.000459297
SART1	-0.590118	0.0462815
PRSS3P2	-0.590427	6.50668e-06
RPL34	-0.591047	0.000297622
COL26A1	-0.591781	0.0334353
NPPA	-0.592327	0.0279926
PTGES2	-0.593945	0.0030851
EFNB1	-0.594033	0.0174473
ADAD2	-0.595066	0.0171088
PKHD1L1	-0.597273	0.00247132
CDX1	-0.59764	0.000199036
KCTD20	-0.597917	0.0463456
C14orf180	-0.59833	0.0161453
LOC100132057	-0.59975	0.0358679
ADCY10P1	-0.601958	0.0109839
GJD3	-0.602451	0.00140092
ND2	-0.60392	0.00516967
EPHB6	-0.605352	0.00352754
SLC25A34	-0.606332	0.0216324
SLC17A9	-0.607044	0.0240011
MAB21L2	-0.607846	0.00294064
CPLX3	-0.608793	0.0109524
LOC284930	-0.610245	0.0213989
WNT7B	-0.611495	0.0444705
CCDC102A	-0.611869	0.000117307
AOC4P	-0.612892	0.00299071
IGSF1	-0.612998	0.00611993
SEC24C	-0.615256	0.0257999
RAB5A	-0.615803	0.0332945
FAM181B	-0.616468	0.0455896
SPEN	-0.617083	0.0369896
GDF10	-0.620423	0.0391871
C1orf216	-0.621782	0.0493201
LINC00482	-0.622746	0.0166618
HSPA1L	-0.623918	0.0273518
ZCWPW1	-0.626461	0.00035652
LINC01312	-0.626492	0.000693492
C1QL1	-0.626872	2.44003e-05
NDUFB5	-0.627313	0.0106722
FKBP2	-0.62795	0.0142013
DFFA	-0.632855	0.0300239
MILR1	-0.63414	0.0242199
TRPV6	-0.637473	0.0373075
TRIM3	-0.637879	0.00223459
SULT2B1	-0.638216	0.0358564
LPIN2	-0.639604	0.0384798
NMNAT1	-0.639622	0.00727101
LSM1	-0.639783	0.0148786
LOC100506472	-0.640686	0.0389795
KCNA5	-0.64171	0.0315852
RAB6B	-0.643661	0.0472116
RELA	-0.644097	0.0357524
FBXW4P1	-0.645259	0.00429143
RPL23A	-0.645286	0.00256329
GPR84	-0.645378	0.000695623
GRIA1	-0.646237	0.00661287
ARSA	-0.648074	0.00220439
NRD1	-0.650065	0.0376841
TOLLIP	-0.652066	0.0342758
SPG20	-0.652289	0.0376433
ADH5	-0.652443	0.0475723
ARVCF	-0.654582	0.0273563
TBC1D5	-0.656989	0.00881891
JMJD8	-0.657214	0.0043864
CCDC33	-0.658076	0.00353931
IL3RA	-0.658251	0.000793423
REEP2	-0.658445	0.00272987
TTC9C	-0.659202	0.039536
CCDC142	-0.660499	0.00604938
UNC5A	-0.66095	0.00215253
RPS27A	-0.66121	0.0288773
FLT3LG	-0.661622	0.000131143
ATP5SL	-0.66181	0.0352734
VPS45	-0.662777	0.0413655
ELFN1	-0.665531	0.0119767
COPS2	-0.667915	0.0278582
RPUSD1	-0.669364	0.0385276
NCAN	-0.670206	4.93607e-06
RBM14	-0.671149	0.0259592
SRSF3	-0.671817	0.00320118
CLCF1	-0.672747	0.0465419
SOX17	-0.673325	0.0301142
LILRB3	-0.673459	0.0191566
ARHGAP10	-0.673976	0.00420259
GTF3C6	-0.674216	0.00599233
RAX2	-0.674887	0.00312417
TG	-0.675818	0.00161252
LOC202025	-0.676175	0.0295267
KCMF1	-0.676599	0.0237731
TGOLN2	-0.677763	0.0285711
GBA2	-0.679182	0.0475749
ATP6	-0.679508	0.00464953
BACH2	-0.681558	0.0135671
PTMA	-0.681902	0.0185802
SS18L2	-0.682604	0.0145429
ACSBG1	-0.68334	0.0166222
FAM109B	-0.685103	0.0453757
PINX1	-0.687914	0.0128565
ASCL1	-0.68804	9.05374e-12
ARMC5	-0.690044	0.0355064
CELF4	-0.692281	0.0279197
CXCR2	-0.693381	2.35394e-05
UVRAG	-0.69465	0.0235194
WDR92	-0.695827	0.041009
STK24	-0.696348	0.0475717
DENND2A	-0.696836	0.0487756
TJP1	-0.699026	0.0209853
PPAPDC3	-0.700974	0.0459535
PRCD	-0.701428	0.0188668
WTIP	-0.701456	0.00332786
C1orf95	-0.70456	7.46285e-08
VSTM2A	-0.70602	7.13031e-06
NCOA1	-0.707395	0.0252788
SNRNP27	-0.713107	0.0488157
ATXN10	-0.713699	0.0218185
CLDND1	-0.714618	0.0276372
UFSP2	-0.714691	0.0445391
ZMYND11	-0.715289	0.0411649
KRBA1	-0.717189	0.0349239
ATP5H	-0.717411	0.0399503
COL28A1	-0.71764	6.20073e-06
RGS11	-0.718461	0.0131282
GGCX	-0.720766	0.014463
HP1BP3	-0.720992	0.0173414
ARPC5L	-0.721244	0.0486605
CYTL1	-0.722571	0.00425813
UBE2NL	-0.723424	0.00408816
POLR1B	-0.723519	0.0312032
ACVR1C	-0.724406	0.0335008
TMEM201	-0.724915	0.048069
MICALL1	-0.72611	0.0242066
UBC	-0.726514	0.0431487
TMEM218	-0.726872	0.0227165
PNRC2	-0.727429	0.036974
COL22A1	-0.727631	0.00103469
ACBD4	-0.727636	0.0332905
ADAMTS8	-0.727997	0.00571103
RALGAPA1	-0.73056	0.0412716
C18orf8	-0.730898	0.0474459
SPACA6P	-0.730964	0.0226947
SUN2	-0.732314	0.0439281
C16orf62	-0.733387	0.016933
CELF1	-0.733523	0.0289479
SAMHD1	-0.735278	0.040251
MEOX1	-0.736203	0.0277571
LINC00475	-0.737077	0.0178223
FBXO44	-0.737107	0.00198466
FLJ42627	-0.738255	0.0306186
TOR1AIP1	-0.739028	0.0290069
MYO1C	-0.739108	0.0155586
PTPRN	-0.739551	0.00708179
ZFYVE28	-0.740482	0.0213933
HOXA4	-0.743379	0.00527828
GID4	-0.743788	0.0291324
NUTM1	-0.747202	0.00077798
NOL4	-0.748358	2.60595e-05
FAM179A	-0.74858	8.35837e-10
DHRS12	-0.750534	0.031826
VPS11	-0.751661	0.0190967
ARHGEF12	-0.752685	0.0257212
GALNT14	-0.752879	0.00157971
RASSF1	-0.755116	0.0123283
PEA15	-0.755704	0.0244818
P3H4	-0.755853	0.0490945
POLG	-0.758493	0.0215488
COMMD1	-0.75901	0.000869172
LYRM4	-0.760278	0.0346044
USP36	-0.760875	0.0477777
PDCD11	-0.761156	0.0366436
ST13	-0.761366	0.0172285
TIMM10B	-0.761858	0.0476899
PIGV	-0.761876	0.0259099
MYL12A	-0.762166	0.00822225
CC2D1B	-0.762532	0.0464272
CDON	-0.762992	0.00493335
NR2F2-AS1	-0.764843	0.0429221
RMDN3	-0.764944	0.00684125
CNIH2	-0.764998	9.61287e-08
CAPN5	-0.765872	0.042508
IFT43	-0.76847	0.00157586
TMEM17	-0.769225	0.024827
POU3F3	-0.769741	0.000338384
JMJD4	-0.770621	0.0140866
FAM212A	-0.771241	0.0377372
ZSCAN12	-0.771987	0.0447795
FAM98A	-0.772739	0.00659647
NDUFB3	-0.77284	0.0258711
TP73-AS1	-0.772975	0.033916
LILRA2	-0.773059	0.0396969
WDR45B	-0.773607	0.0207804
EBF3	-0.774861	0.00205391
TMPRSS15	-0.775649	0.00130204
GUK1	-0.776233	0.0366276
MARK1	-0.776813	0.0396965
PDE1C	-0.77784	0.0346324
KCNC4	-0.778389	0.000480394
RPS24	-0.778752	0.0108013
SBF2	-0.778775	0.0210539
SEMA3F	-0.779225	0.019439
GRIN1	-0.779386	0.00614059
DGCR5	-0.780848	0.00752798
PTRHD1	-0.781666	0.0469442
MAPK1	-0.783799	0.0170293
HPCA	-0.784769	0.00020225
SMIM1	-0.785008	0.0231456
RBMS1	-0.786123	0.0356756
AHSP	-0.787858	0.0027181
UNC5D	-0.788541	0.0478283
ZDHHC5	-0.790224	0.0118817
APLN	-0.792018	0.0260586
UBB	-0.792025	0.0425561
RNF181	-0.793165	0.0123715
ATP6V1D	-0.794031	0.0324152
CUTA	-0.794833	0.0241668
MBNL2	-0.796143	0.0346505
SHISA5	-0.797496	0.00609276
ATPAF1	-0.798572	0.0238683
PDHB	-0.799093	0.0115833
TLN2	-0.799547	0.0154274
TNFRSF10D	-0.799781	0.00899158
HDAC10	-0.799955	0.00572147
SOCS5	-0.80081	0.0320235
CHKB-AS1	-0.802202	0.0139065
MYEOV2	-0.803763	0.00605947
GPR68	-0.804161	0.000340322
GABRG2	-0.805312	0.000318056
ANAPC16	-0.80629	0.020797
C8orf88	-0.808378	0.0147298
HAND1	-0.808397	0.000256934
MAPKAPK2	-0.809617	0.0138185
CTDSP1	-0.810442	0.0210916
LAMC1	-0.811087	0.0277616
TMIE	-0.811649	1.20751e-05
HTRA3	-0.811727	0.0229358
LHX6	-0.814035	0.0438166
ATCAY	-0.814105	0.000130894
EML3	-0.814639	0.00411477
ITGAE	-0.816415	0.00964686
RNPEPL1	-0.816491	0.000849964
FAM63B	-0.817243	0.0322963
FAM200B	-0.818074	0.00486699
TTLL7	-0.820235	0.020666
ARL8A	-0.820325	0.00810269
MRPS15	-0.822819	0.0199219
PINLYP	-0.822857	0.000123652
MICU2	-0.822926	0.0356042
STX12	-0.823008	0.0329825
SLC25A11	-0.824416	0.0338589
PEX11G	-0.825938	0.00884505
TMEM95	-0.825986	1.69885e-06
MBD2	-0.827024	0.00534953
ADI1	-0.827084	0.0425869
TNFRSF25	-0.827438	0.00464173
DNAJB9	-0.827631	0.044387
SMIM10L1	-0.829097	0.0392328
LINC00667	-0.83038	0.0493103
STAT3	-0.831673	0.0249434
EPHA8	-0.832387	9.19755e-17
HAB1	-0.832841	0.030689
PSMD2	-0.832893	0.0111731
LIMS1	-0.833811	0.00584456
ZFY	-0.833865	0.000189324
HPCAL4	-0.834698	8.72093e-08
UFC1	-0.835287	0.0232586
SLC38A11	-0.835892	0.0010644
HSPA5	-0.836556	0.0185642
BANP	-0.836988	0.0363247
NPTN	-0.837082	0.0228972
AVEN	-0.837151	0.0179913
UNC13D	-0.837947	0.0284066
LINC01158	-0.838407	6.83786e-07
TPBGL	-0.838581	4.60185e-16
FTH1P5	-0.839495	0.0115771
C7orf55	-0.840095	0.043557
PDDC1	-0.840462	0.0139644
ZNF512	-0.840579	0.0449056
ATG16L2	-0.840776	0.0482722
SUGT1	-0.841189	0.00210051
PRKAA2	-0.842001	0.0297406
SPRED2	-0.842071	0.0387165
POLDIP2	-0.84219	0.0269087
CHORDC1	-0.84222	0.0129085
EIF4G1	-0.843488	0.0496295
TOPORS-AS1	-0.844709	0.0185349
IL27RA	-0.845234	0.0274502
UBE2Q1	-0.845363	0.0221745
ST3GAL4-AS1	-0.84585	0.0042413
CNTNAP1	-0.846891	0.00374915
UPF3A	-0.847228	0.0365634
ZBTB8OS	-0.848884	0.00936617
APTX	-0.849527	0.0398509
BST1	-0.84955	0.000569186
ASRGL1	-0.850437	0.0289664
MYH9	-0.850847	0.0154749
RAB15	-0.851134	0.00769837
WDR86	-0.851485	4.22656e-06
KANK2	-0.852147	0.0313408
SRPR	-0.853205	0.00274227
PSMB6	-0.853782	0.00838485
GORASP1	-0.853834	0.0466408
APIP	-0.85391	0.016262
ASCC1	-0.855061	0.0192265
B3GALT4	-0.856581	0.0494865
CLCN6	-0.856611	0.0369078
LNX1	-0.856905	0.0204057
NLGN4X	-0.857235	0.0282916
BATF	-0.857354	0.0018237
RPS9	-0.857874	0.0322964
MRPL40	-0.857961	0.00576221
HSF1	-0.858848	0.00820232
SPRYD3	-0.860426	0.00862476
SNAPIN	-0.861637	0.0380492
TMOD2	-0.862065	0.0299719
NOTCH1	-0.862078	0.00715995
ATL3	-0.863027	0.0317296
MUC8	-0.864122	0.0044549
PLD2	-0.864176	0.041052
C11orf49	-0.864581	0.0172142
L3MBTL2	-0.865124	0.0293027
HSCB	-0.865862	0.000447205
SAMD10	-0.865932	0.00188529
RPS12	-0.866633	0.0163827
GPAT4	-0.867013	0.0252763
PARVB	-0.868218	0.00635434
UBE2G1	-0.868476	0.0389683
FKRP	-0.868485	0.014006
BLOC1S6	-0.868698	0.0159927
TTC28	-0.869867	9.76386e-05
MRPL11	-0.872057	0.0324274
FAM19A5	-0.872154	0.0398409
ELMSAN1	-0.873324	0.0317082
DYSF	-0.873492	0.025832
GRPEL1	-0.873662	0.049522
NFYB	-0.873876	0.0271588
MTA3	-0.873916	0.0159279
DGCR14	-0.873943	0.0453138
RAB1A	-0.874047	0.00362635
VBP1	-0.875427	0.0413996
FHL3	-0.875706	0.00105172
DLL4	-0.87573	0.00344457
FAM207A	-0.876373	0.00445885
USP7	-0.876529	0.0309049
AK7	-0.876621	0.0177431
SEC22C	-0.87688	0.00780518
HOXB4	-0.876942	0.0302123
EIF4G2	-0.877163	0.0237538
SEC13	-0.878042	0.0266652
RAB5C	-0.878646	0.0295572
AKIP1	-0.879834	0.0231247
RASL12	-0.881545	0.0139623
TUSC2	-0.881686	0.00413139
METRN	-0.881727	0.0155218
FAU	-0.881831	0.0235573
TOM1	-0.883388	0.0118647
FUNDC2	-0.885112	0.0174809
MRPL17	-0.885285	0.0474913
RNF185	-0.88782	0.0143968
TRIM62	-0.890239	0.0026528
TMED10	-0.890711	0.0315333
DNAJB2	-0.891743	0.0191182
MIIP	-0.892953	0.0038694
MAPK12	-0.893578	0.00060557
POM121L8P	-0.893662	0.00232766
PARP3	-0.89406	0.0281553
PNPT1	-0.89439	0.0382591
ATP6V1H	-0.894408	0.0183723
KMT2A	-0.895278	0.0187246
TTYH3	-0.896126	0.00332841
AATK	-0.897262	0.00117682
TMEM14C	-0.897323	0.0338597
RNF7	-0.897609	0.0246168
USP18	-0.900663	0.0485528
GNPAT	-0.900724	0.0263715
XPNPEP3	-0.901002	0.0365453
SLIT1	-0.904533	0.0221353
SF3A1	-0.905088	0.0135264
RRAGA	-0.90514	0.0251223
AFG3L2	-0.905234	0.0459042
WHAMMP2	-0.905593	0.00129435
EIF4ENIF1	-0.905618	0.00642755
EIF2B2	-0.90611	0.0196446
GATA2	-0.906694	0.0215443
FLII	-0.907153	0.0397615
PRR34-AS1	-0.907646	0.0338866
LRRC41	-0.907797	0.0210853
LRRC8A	-0.909663	0.0462269
HRAS	-0.910455	0.0353097
BCAS2	-0.911274	0.0212712
CAMTA1	-0.911349	0.0421237
IPO5	-0.913356	0.0282522
AKR7A3	-0.913676	0.0208753
EIF3F	-0.915031	0.0258562
ANHX	-0.915872	0.00652112
KIDINS220	-0.915911	0.0298147
CEBPA-AS1	-0.91839	0.029667
ABRA	-0.918513	4.41811e-08
HEMK1	-0.919217	0.00136872
CCL23	-0.91949	1.55376e-12
POMGNT2	-0.919562	0.0331955
DAD1	-0.919777	0.0288252
ACAA1	-0.92008	0.0366197
HVCN1	-0.920602	0.0131708
COL8A2	-0.920677	0.0142491
ART4	-0.921567	0.00943535
MED11	-0.922106	0.0240754
AIDA	-0.922116	0.0456839
SCMH1	-0.922208	0.0191212
OGFR	-0.922665	0.0363594
CNP	-0.924834	0.0178355
MRPS7	-0.925098	0.0195372
ZW10	-0.925289	0.0160552
ANO1	-0.925431	0.0430539
PMVK	-0.925855	0.0223702
OSBPL5	-0.92604	0.00194919
SCYL1	-0.926472	0.0216859
WAC	-0.927126	0.0340599
RPS6	-0.929046	0.026
HDDC2	-0.929411	0.0136738
ZNF428	-0.929848	0.021564
PTCHD1	-0.930616	6.83318e-10
WDR27	-0.931469	0.000431207
RTCB	-0.935016	0.0158757
PES1	-0.935614	0.0144615
SGCA	-0.935699	2.68282e-06
NPRL2	-0.935827	0.0423845
SCUBE2	-0.935981	0.00313003
EIF2D	-0.936298	0.0313417
EIF1	-0.936796	0.0434796
GALE	-0.937539	0.0227104
IPP	-0.939085	0.0293283
CCDC71	-0.939206	0.0001684
PLK3	-0.939262	0.0344421
KL	-0.939346	5.25707e-08
SIGLEC7	-0.939843	0.00575282
NTRK3	-0.939903	5.11988e-05
GFRA2	-0.941078	0.0418123
TNIP2	-0.941111	6.0767e-05
GLRX	-0.941164	0.0273914
ST8SIA1	-0.941206	0.00961717
EBF2	-0.941571	0.0166058
TEX261	-0.941673	0.00402691
ENDOV	-0.941777	0.0390878
HLX	-0.942829	0.0034669
RNF121	-0.943293	0.00135614
SCP2	-0.943958	0.0177416
SIK2	-0.945162	0.00497102
PARD6A	-0.945271	0.000471762
SCARF2	-0.945421	0.00118712
INO80C	-0.945828	0.0281967
GNG12	-0.94742	0.0348354
DOK2	-0.95103	0.00720547
MRPL57	-0.951196	0.0166704
DPAGT1	-0.954289	0.0227194
ST3GAL3	-0.954834	0.0116748
MRPL3	-0.955105	0.0345036
MRPL24	-0.955614	0.00971366
PTPRU	-0.956751	0.00344674
APC2	-0.956849	1.36697e-10
C1orf50	-0.957175	0.00640297
PDCD10	-0.957252	0.0236457
C8orf82	-0.957861	0.0161755
CDC42EP2	-0.958202	0.00471239
EFCAB14	-0.958608	0.00811005
DYNC1H1	-0.959878	0.0356807
SCAMP3	-0.960519	0.039027
TADA3	-0.961149	0.0144446
LOC100996756	-0.961659	0.0018284
TATDN2	-0.962206	0.0430262
UCK1	-0.96274	0.0421631
DIP2A	-0.96292	0.00175162
HLA-F-AS1	-0.963694	0.0200189
LRRK1	-0.964178	0.0156952
FAM163A	-0.964553	2.29277e-10
EXT2	-0.965489	0.0433848
FCRLB	-0.965615	1.22644e-05
CAMK2G	-0.965824	0.0348519
RABGEF1	-0.966151	0.00141991
RSL1D1	-0.96625	0.0381069
ACYP2	-0.966867	0.0293515
RAP1A	-0.966972	0.00668302
SNRNP40	-0.968535	0.0421413
SOX2	-0.96979	0.013409
IFFO2	-0.970372	0.0431999
MED30	-0.970834	0.0436022
DPY30	-0.971097	0.00501546
RBM26	-0.973392	0.0119884
LRFN5	-0.973463	0.0304474
RHEB	-0.973907	0.0288902
AP4B1	-0.974684	0.0406786
NDUFA11	-0.976082	0.0174526
LPP	-0.976125	0.0360698
DCTN3	-0.976994	0.0129445
ZFR	-0.977024	0.0190604
ARHGAP44	-0.977352	0.00561503
CEP170B	-0.97755	0.0304526
OTUD4	-0.97849	0.0283343
NBAS	-0.979615	0.0197292
ZDHHC11	-0.98051	0.0405196
FGF2	-0.981341	0.0184801
GABARAP	-0.982814	0.0233753
UBR4	-0.983532	0.0437642
HSPA12B	-0.984082	0.0245101
HRCT1	-0.98422	1.77796e-05
HIF1A	-0.984792	0.0307191
TOMM5	-0.985345	0.0079467
CLK1	-0.985443	0.0114125
MBD5	-0.986096	0.0241417
ZNF219	-0.987618	0.00237311
OLFML1	-0.989425	0.044368
NOP58	-0.990021	0.0475802
USP25	-0.990049	0.0308693
PPFIA1	-0.990179	0.0266365
PPP1R12C	-0.990524	0.0309794
NOS1AP	-0.991008	1.33911e-05
NOC2L	-0.991273	0.0302093
DNAJC8	-0.992397	0.0153743
UBE2J1	-0.992761	0.00292791
ITGB3BP	-0.993042	0.0475479
GNB3	-0.993509	0.00127552
LOC157562	-0.993727	0.00945041
RPS27	-0.993793	0.00807448
AMZ2P1	-0.994172	0.0428867
PVRL1	-0.994396	0.0171385
TECPR2	-0.994444	0.0489149
ZNF271P	-0.995335	0.0274191
PIGZ	-0.995891	0.00137151
BHLHE22	-0.996517	0.0458307
B4GAT1	-0.996909	0.0142817
FBXL19	-0.997457	0.00369355
FEZ2	-0.9977	0.00918916
GYG1	-0.997971	0.0018434
YIPF1	-0.998039	0.0419863
TRMT61B	-0.998146	0.0320471
SLC39A13	-0.998375	0.0417087
SKP1	-0.998862	0.00628455
INPP4A	-0.999344	0.0487846
ATP6V1E1	-1.00021	0.00744153
KLC3	-1.00022	0.000412047
PCBD1	-1.00059	0.0466468
[truncated: 1,812 more rows]
