# Supplementary material for: Co-expression Network Analysis of Biomarkers for Adrenocortical Carcinoma
Source: Front Genet. 2018 Aug 15;9:328. doi: 10.3389/fgene.2018.00328 (PMC6104177; doi:10.3389/fgene.2018.00328)
Supplement: Supplementary file 4 [file Table_4.xlsx]

## Sheet: Sheet1
Supplementary Table S4. Survival analysis of candidate hub genes.
	GSE19750 OS	TCGA-ACC OS	TCGA-ACC DFS
ANLN	0.001091	8.3e-05	0.0033
ASPM	0.01083	4.3e-08	5.5e-07
ATAD2	0.4484	0.00017	1.2e-05
AURKB	0.14	5.7e-06	0.00059
BIRC5	0.02631	6.5e-06	0.00054
BUB1	0.8049	2.6e-06	7.9e-06
CCNA2	0.005943	3e-06	0.0057
CCNB2	0.01083	9.3e-06	2.8e-05
CDC20	0.006822	2.9e-06	0.0002
CDC45	0.2808	3.5e-06	0.0004
CDCA2	0.01083	5.7e-05	0.00015
CDCA5	0.003479	2.5e-06	6.6e-05
CDCA8	0.7404	3.9e-07	3.4e-06
CDK1	0.0006798	7e-08	0.00019
CENPA	0.4392	8.4e-07	8.1e-05
CENPF	0.01083	0.00024	0.0017
CEP55	8.83e-05	5.2e-07	1.3e-05
DEPDC1	0.0127	8e-06	0.0013
DLGAP5	0.01083	1.6e-06	0.00026
DTL	0.1035	4.8e-05	0.00033
ECT2	0.1035	1e-05	1.4e-05
ERCC6L	0.4732	8.2e-05	0.001
EXO1	0.9739	4.2e-06	0.00011
FOXM1	0.02668	0.00011	0.00091
HELLS	0.0002546	1.3e-07	3.2e-06
HJURP	0.01083	3.2e-06	0.00012
KIAA0101	0.01083	3.5e-06	0.0019
KIF11	0.02668	7.9e-07	4.4e-06
KIF14	0.1266	3.3e-08	2.8e-06
KIF15	0.3879	6.2e-06	1.6e-05
KIF18A	0.02062	2.8e-05	0.00012
KIF2C	0.6527	3.8e-08	1.5e-06
MCM3	0.6481	0.016	0.042
MCM5	0.3057	4.3e-05	5.9e-05
MELK	0.0068	4.3e-06	0.00023
MKI67	0.009023	3.6e-08	0.00048
NCAPG	0.01623	2e-05	0.00025
NCAPH	0.04394	1.1e-05	0.0016
NDC80	0.03833	8.8e-05	0.00044
NEK2	0.2649	5.6e-05	0.0015
NUF2	0.6441	4.6e-07	3.6e-05
PBK	0.3931	7.5e-05	0.0077
PLK4	0.09496	0.00012	0.0058
POLQ	0.4665	1e-06	0.00029
PRC1	0.01083	1e-08	9.8e-05
RACGAP1	0.003529	7.3e-06	7.6e-06
RAD51	0.5041	8.2e-05	0.011
RAD51AP1	0.3931	1.2e-05	2e-05
RAD54L	0.3126	8e-06	2.3e-05
RRM2	0.003529	0.00033	0.00042
SKA1	0.9124	3.5e-05	3.8e-05
SPAG5	0.01083	3.3e-05	0.0036
SPC25	0.2531	9.2e-05	1.4e-05
TOP2A	0.0006798	0.00014	0.0036
TPX2	0.03833	0.00053	0.00069
TRIP13	0.09133	1e-08	4.1e-06
TYMS	0.4076	0.00086	9.7e-06
UBE2C	0.14	4e-07	0.0011
UBE2T	0.1035	0.0016	0.00091
ZWINT	0.1035	1.5e-08	1.7e-05
