# Supplementary material for: Co-expression Network Analysis of Biomarkers for Adrenocortical Carcinoma
Source: Front Genet. 2018 Aug 15;9:328. doi: 10.3389/fgene.2018.00328 (PMC6104177; doi:10.3389/fgene.2018.00328)
Supplement: Supplementary file 5 [file Table_5.xlsx]

## Sheet: AUC total
Supplementary Table S5. AUC of candidate hub genes.
Gene	GSE10927 (Normal Adrenal Cortex VS Adrenocortical Carcinoma) AUC	GSE10927 (Adrenocortical Adenoma VS Adrenocortical Carcinoma) AUC	GSE19750 (Normal Adrenal Cortex VS Adrenocortical Carcinoma) AUC
MKI67	0.936364	0.942149	0.977679
ANLN	0.981818	0.975895	0.946429
ASPM	0.981818	0.972452	0.964286
CCNA2	0.969697	0.960055	0.928571
CCNB2	0.990909	0.986226	0.830357
CDC20	0.956061	0.963499	0.910714
CDCA2	0.909091	0.939394	0.919643
CDCA5	0.945455	0.92562	0.910714
CDK1	0.960606	0.964187	0.946429
CENPF	0.933333	0.944904	0.964286
CEP55	0.984848	0.975207	0.825893
DEPDC1	0.972727	0.966942	0.816964
DLGAP5	0.978788	0.986915	0.830357
FOXM1	0.993939	0.980028	0.959821
HJURP	0.940909	0.923554	0.678571
KIAA0101	0.975758	0.971074	0.9375
KIF18A	0.978788	0.962121	0.754464
MELK	0.981818	0.990358	0.96875
NCAPH	0.918182	0.879477	0.808036
NDC80	0.960606	0.958678	0.96875
PRC1	0.990909	0.979339	0.982143
RACGAP1	1	1	0.991071
RRM2	0.972727	0.975207	0.901786
SPAG5	0.89697	0.931129	0.901786
TPX2	0.969697	0.96832	1
ATAD2	0.813636	0.859504	0.852679
AURKB	0.931818	0.921488	0.897321
BIRC5	1	0.977961	0.910714
BUB1	0.990909	0.991047	0.691964
CDC45	0.880303	0.884986	0.660714
CDCA8	0.957576	0.931129	0.678571
CENPA	0.877273	0.922176	0.598214
DTL	0.984848	0.983471	0.888393
ECT2	0.939394	0.914601	0.696429
ERCC6L	0.89697	0.896006	0.660714
EXO1	0.945455	0.934573	0.848214
HELLS	1	0.938017	0.991071
KIF2C	0.951515	0.956612	0.767857
KIF11	1	1	0.946429
KIF14	0.960606	0.972452	0.785714
KIF15	0.94697	0.973829	0.696429
MCM3	0.884848	0.816804	0.910714
MCM5	0.836364	0.819559	0.616071
NCAPG	0.993939	0.991736	0.991071
NEK2	0.945455	0.958678	0.821429
NUF2	0.987879	0.987603	0.977679
PBK	0.972727	0.971074	0.928571
PLK4	0.959091	0.94146	0.861607
POLQ	0.984848	0.982782	0.892857
RAD51AP1	0.954545	0.94697	0.910714
RAD51	0.60303	0.789256	0.616071
RAD54L	0.960606	0.908402	0.642857
SKA1	0.990909	0.97865	0.71875
SPC25	0.916667	0.933196	0.808036
TOP2A	0.981818	0.984848	0.964286
TRIP13	0.868182	0.924242	0.723214
TYMS	0.978788	0.971074	0.964286
UBE2C	0.986364	0.977961	0.861607
UBE2T	0.975758	0.954545	0.879464
ZWINT	0.951515	0.960055	1
